# Supplementary material for: Shifts in the swine nasal microbiota following Bordetella bronchiseptica challenge in a longitudinal study
Source: Front Microbiol. 2023 Sep 29;14:1260465. doi: 10.3389/fmicb.2023.1260465 (PMC10574184; doi:10.3389/fmicb.2023.1260465)
Supplement: Supplementary Table S1 — Pairwise Wilcoxon rank sum test between the BB and control groups on each day for the alpha diversity values (Shannon and Inverse Simpson; p ≤ 0.05*). [file Table_1.XLSX]

## Sheet: Sheet1
Table S1. Pairwise Wilcoxon rank sum test between the BB and control groups on each day for the alpha diversity values (Shannon and Inverse Simpson) (p < 0.05:*).
Day	Shannon	Inverse Simpson
D0	0.029*	0.143
D1	0.78	0.842
D3	0.78	0.905
D7	1	0.633
D10	0.28	0.218
D14	0.165	0.035*
D21	0.165	0.28
D36	0.393	0.529
D42	0.123	0.19
