# Supplementary material for: Shifts in the swine nasal microbiota following Bordetella bronchiseptica challenge in a longitudinal study
Source: Front Microbiol. 2023 Sep 29;14:1260465. doi: 10.3389/fmicb.2023.1260465 (PMC10574184; doi:10.3389/fmicb.2023.1260465)
Supplement: Supplementary Table S2 — Relative log-fold changes of differentially abundant OTUs. Relative log-fold changes and corresponding operational taxonomic units (OTUs) were significantly and differentially abundant between the BB and control groups on any day as identified by the Wald test with a parametric fit in DESeq and Benjamini–Hochberg adjustment (padj). [file Table_2.csv]

Table S2. Relative log-fold changes of differentially abundant OTUs
	baseMean	log2FoldChange	lfcSE	stat	pvalue	padj	Kingdom	Phylum	Class	Order	Family	Genus	newp	Treatment	OTU	comp
Otu0003	6536.526432	1.588315008	0.393344812	4.037971162	5.39E-05	0.000526318	Bacteria	Firmicutes	Bacilli	Lactobacillales	Streptococcaceae	Streptococcus	1.00E-03	BB	Otu0003	D0_BBvsControl
Otu0012	287.6230404	-0.899780327	0.29607614	-3.039016674	0.002373517	0.013383768	Bacteria	Firmicutes	Bacilli	Lactobacillales	Lactobacillaceae	Lactobacillus	1.30E-02	Control	Otu0012	D0_BBvsControl
Otu0015	113.6375673	2.402318834	0.453661407	5.295400481	1.19E-07	2.21E-06	Bacteria	Bacteroidetes	Bacteroidia	Flavobacteriales	Weeksellaceae	Empedobacter	0.00E+00	BB	Otu0015	D0_BBvsControl
Otu0016	191.2101921	1.811116628	0.578449211	3.130986426	0.001742202	0.011160982	Bacteria	Actinobacteria	Actinobacteria	Micrococcales	Micrococcaceae	Rothia	1.10E-02	BB	Otu0016	D0_BBvsControl
Otu0026	25.509537	6.489570546	0.653583201	9.929218701	3.11E-23	6.37E-21	Bacteria	Firmicutes	Bacilli	Lactobacillales	Aerococcaceae	Aerococcus	0.00E+00	BB	Otu0026	D0_BBvsControl
Otu0035	126.6305502	2.630130365	0.767603479	3.426417985	0.000611598	0.004129554	Bacteria	Bacteroidetes	Bacteroidia	Flavobacteriales	Weeksellaceae	Bergeyella	4.00E-03	BB	Otu0035	D0_BBvsControl
Otu0038	22.24503969	1.598323282	0.540647753	2.95631171	0.003113423	0.015956291	Bacteria	Firmicutes	Negativicutes	Selenomonadales	Veillonellaceae	uncultured	1.60E-02	BB	Otu0038	D0_BBvsControl
Otu0044	40.25871328	-1.159904552	0.301946797	-3.841420291	0.000122324	0.000964481	Bacteria	Firmicutes	Clostridia	Clostridiales	Lachnospiraceae	Agathobacter	1.00E-03	Control	Otu0044	D0_BBvsControl
Otu0046	26.68208565	-4.739573712	0.708082249	-6.693535563	2.18E-11	8.93E-10	Bacteria	Firmicutes	Bacilli	Lactobacillales	Leuconostocaceae	Leuconostoc	0.00E+00	Control	Otu0046	D0_BBvsControl
Otu0047	45.93847166	1.039646432	0.374194019	2.778361973	0.005463372	0.025454346	Bacteria	Firmicutes	Negativicutes	Selenomonadales	Veillonellaceae	Veillonellaceae_unclassified	2.50E-02	BB	Otu0047	D0_BBvsControl
Otu0049	3.559853327	3.063929956	0.780499727	3.925600292	8.65E-05	0.000748525	Bacteria	Actinobacteria	Actinobacteria	Corynebacteriales	Corynebacteriaceae	Corynebacterium_1	1.00E-03	BB	Otu0049	D0_BBvsControl
Otu0050	32.8160086	-1.14607186	0.372881345	-3.073556446	0.002115237	0.01303046	Bacteria	Firmicutes	Clostridia	Clostridiales	Ruminococcaceae	Ruminococcaceae_UCG-005	1.30E-02	Control	Otu0050	D0_BBvsControl
Otu0057	59.44761176	-0.988124952	0.32882345	-3.005031884	0.00265553	0.013958556	Bacteria	Bacteroidetes	Bacteroidia	Bacteroidales	Prevotellaceae	Alloprevotella	1.40E-02	Control	Otu0057	D0_BBvsControl
Otu0059	14.73329195	1.080275463	0.406935111	2.654662709	0.007938774	0.03537932	Bacteria	Firmicutes	Bacilli	Lactobacillales	Lactobacillaceae	Pediococcus	3.50E-02	BB	Otu0059	D0_BBvsControl
Otu0064	11.57939711	-1.849788686	0.487934741	-3.791057558	0.000150007	0.001138943	Bacteria	Actinobacteria	Coriobacteriia	Coriobacteriales	Atopobiaceae	Olsenella	1.00E-03	Control	Otu0064	D0_BBvsControl
Otu0066	32.50298826	3.516226381	0.595639238	5.903281982	3.56E-09	9.13E-08	Bacteria	Bacteroidetes	Bacteroidia	Bacteroidales	Prevotellaceae	Prevotella_1	0.00E+00	BB	Otu0066	D0_BBvsControl
Otu0069	4.467553124	-3.727533462	0.769032991	-4.847039733	1.25E-06	1.71E-05	Bacteria	Firmicutes	Clostridia	Clostridiales	Lachnospiraceae	Lachnospiraceae_XPB1014_group	0.00E+00	Control	Otu0069	D0_BBvsControl
Otu0072	33.55271357	1.28263015	0.502506168	2.552466481	0.01069632	0.044749911	Bacteria	Firmicutes	Clostridia	Clostridiales	Clostridiaceae_1	Clostridium_sensu_stricto_6	4.50E-02	BB	Otu0072	D0_BBvsControl
Otu0077	41.31352358	-2.18441193	0.539127297	-4.051755389	5.08E-05	0.000521057	Bacteria	Fusobacteria	Fusobacteriia	Fusobacteriales	Fusobacteriaceae	Fusobacterium	1.00E-03	Control	Otu0077	D0_BBvsControl
Otu0082	34.38180379	-4.433819402	0.594424689	-7.459009503	8.72E-14	6.31E-12	Bacteria	Bacteroidetes	Bacteroidia	Bacteroidales	Prevotellaceae	Prevotellaceae_UCG-001	0.00E+00	Control	Otu0082	D0_BBvsControl
Otu0085	3.646228518	-2.648630012	0.676518263	-3.915090183	9.04E-05	0.000748525	Bacteria	Firmicutes	Clostridia	Clostridiales	Lachnospiraceae	Lachnospiraceae_AC2044_group	1.00E-03	Control	Otu0085	D0_BBvsControl
Otu0090	29.07342386	-2.12915418	0.405582791	-5.249616673	1.52E-07	2.60E-06	Bacteria	Firmicutes	Clostridia	Clostridiales	Family_XI	Anaerococcus	0.00E+00	Control	Otu0090	D0_BBvsControl
Otu0093	43.38619603	-0.964801982	0.357513975	-2.698641312	0.006962317	0.031717223	Bacteria	Firmicutes	Clostridia	Clostridiales	Lachnospiraceae	Lachnospiraceae_ge	3.20E-02	Control	Otu0093	D0_BBvsControl
Otu0098	19.42638208	-1.627568308	0.435981214	-3.733115686	0.000189126	0.00138467	Bacteria	Firmicutes	Clostridia	Clostridiales	Peptostreptococcaceae	Peptostreptococcus	1.00E-03	Control	Otu0098	D0_BBvsControl
Otu0099	5.737945507	6.301993781	0.845735089	7.451498542	9.23E-14	6.31E-12	Bacteria	Firmicutes	Bacilli	Bacillales	Planococcaceae	Kurthia	0.00E+00	BB	Otu0099	D0_BBvsControl
Otu0101	40.18318975	-1.418872797	0.505918061	-2.804550591	0.005038678	0.024021604	Bacteria	Bacteroidetes	Bacteroidia	Bacteroidales	Rikenellaceae	Rikenellaceae_RC9_gut_group	2.40E-02	Control	Otu0101	D0_BBvsControl
Otu0107	22.63946907	-2.003373776	0.39260319	-5.102795467	3.35E-07	5.28E-06	Bacteria	Firmicutes	Clostridia	Clostridiales	Christensenellaceae	Christensenellaceae_R-7_group	0.00E+00	Control	Otu0107	D0_BBvsControl
Otu0115	28.09634984	-1.470450052	0.327378159	-4.491594841	7.07E-06	7.63E-05	Bacteria	Firmicutes	Clostridia	Clostridiales	Ruminococcaceae	Ruminococcaceae_NK4A214_group	0.00E+00	Control	Otu0115	D0_BBvsControl
Otu0117	6.509305244	3.448053436	0.724319307	4.760405254	1.93E-06	2.48E-05	Bacteria	Firmicutes	Clostridia	Clostridiales	Peptostreptococcaceae	Intestinibacter	0.00E+00	BB	Otu0117	D0_BBvsControl
Otu0125	6.956065495	-5.926652601	0.942268804	-6.289768458	3.18E-10	1.09E-08	Bacteria	Firmicutes	Negativicutes	Selenomonadales	Veillonellaceae	Dialister	0.00E+00	Control	Otu0125	D0_BBvsControl
Otu0133	13.20692151	1.097847559	0.362845392	3.025662121	0.002480894	0.013383768	Bacteria	Firmicutes	Clostridia	Clostridiales	Ruminococcaceae	Ruminiclostridium_9	1.30E-02	BB	Otu0133	D0_BBvsControl
Otu0143	63.5973387	-2.346599012	0.404672787	-5.798756639	6.68E-09	1.52E-07	Bacteria	Bacteroidetes	Bacteroidia	Bacteroidales	Bacteroidales_unclassified	Bacteroidales_unclassified	0.00E+00	Control	Otu0143	D0_BBvsControl
Otu0167	10.09276316	1.184959768	0.391162987	3.029324882	0.00245101	0.013383768	Bacteria	Firmicutes	Clostridia	Clostridiales	Ruminococcaceae	Oscillospira	1.30E-02	BB	Otu0167	D0_BBvsControl
Otu0168	3.639204406	-2.471443647	0.631507991	-3.913558789	9.09E-05	0.000748525	Bacteria	Fusobacteria	Fusobacteriia	Fusobacteriales	Fusobacteriaceae	Fusobacteriaceae_unclassified	1.00E-03	Control	Otu0168	D0_BBvsControl
Otu0170	3.813072939	2.010359997	0.707099479	2.843107734	0.004467597	0.022337983	Bacteria	Firmicutes	Clostridia	Clostridiales	Ruminococcaceae	Intestinimonas	2.20E-02	BB	Otu0170	D0_BBvsControl
Otu0188	2.773069923	-2.426212722	0.859632474	-2.822383748	0.00476681	0.023266573	Bacteria	Bacteroidetes	Bacteroidia	Bacteroidales	Rikenellaceae	dgA-11_gut_group	2.30E-02	Control	Otu0188	D0_BBvsControl
Otu0193	5.90666257	-1.741203496	0.569305633	-3.058468764	0.002224713	0.01303046	Bacteria	Bacteroidetes	Bacteroidia	Bacteroidales	Muribaculaceae	Muribaculaceae_unclassified	1.30E-02	Control	Otu0193	D0_BBvsControl
Otu0195	17.27137647	-4.442305126	0.660242579	-6.728292397	1.72E-11	8.80E-10	Bacteria	Firmicutes	Clostridia	Clostridiales	Ruminococcaceae	Fournierella	0.00E+00	Control	Otu0195	D0_BBvsControl
Otu0198	1.456804431	3.934453174	1.086846497	3.620063354	0.000294531	0.002082029	Bacteria	Actinobacteria	Actinobacteria	Micrococcales	Micrococcaceae	Kocuria	2.00E-03	BB	Otu0198	D0_BBvsControl
Otu0220	6.68075341	3.405073513	0.67390705	5.052734662	4.36E-07	6.38E-06	Bacteria	Firmicutes	Negativicutes	Selenomonadales	Veillonellaceae	Schwartzia	0.00E+00	BB	Otu0220	D0_BBvsControl
Otu0222	3.743910675	-1.459428564	0.570638003	-2.557538326	0.010541594	0.044749911	Bacteria	Firmicutes	Clostridia	Clostridiales	Lachnospiraceae	Roseburia	4.50E-02	Control	Otu0222	D0_BBvsControl
Otu0243	5.302220716	-3.275643525	0.70917888	-4.618924246	3.86E-06	4.65E-05	Bacteria	Actinobacteria	Coriobacteriia	Coriobacteriales	Atopobiaceae	Atopobium	0.00E+00	Control	Otu0243	D0_BBvsControl
Otu0273	2.277359125	-2.645043048	0.77323307	-3.420757789	0.000624469	0.004129554	Bacteria	Proteobacteria	Deltaproteobacteria	Desulfovibrionales	Desulfovibrionaceae	Desulfovibrio	4.00E-03	Control	Otu0273	D0_BBvsControl
Otu0275	8.992462055	1.736664083	0.44385722	3.912663816	9.13E-05	0.000748525	Bacteria	Proteobacteria	Gammaproteobacteria	Pseudomonadales	Pseudomonadaceae	Pseudomonas	1.00E-03	BB	Otu0275	D0_BBvsControl
Otu0297	16.41983348	-1.974051151	0.437136268	-4.515871358	6.31E-06	7.18E-05	Bacteria	Firmicutes	Clostridia	Clostridiales	Clostridiales_unclassified	Clostridiales_unclassified	0.00E+00	Control	Otu0297	D0_BBvsControl
Otu0320	6.530534447	1.961274813	0.772625956	2.538453178	0.01113437	0.045650917	Bacteria	Firmicutes	Clostridia	Clostridiales	Ruminococcaceae	Oscillibacter	4.60E-02	BB	Otu0320	D0_BBvsControl
Otu0368	5.165938269	-1.669367784	0.632876222	-2.637747675	0.008345866	0.03640218	Bacteria	Firmicutes	Clostridia	Clostridiales	Family_XI	Peptoniphilus	3.60E-02	Control	Otu0368	D0_BBvsControl
Otu0385	3.45108553	-1.850854058	0.604852743	-3.060007713	0.002213313	0.01303046	Bacteria	Firmicutes	Erysipelotrichia	Erysipelotrichales	Erysipelotrichaceae	uncultured	1.30E-02	Control	Otu0385	D0_BBvsControl
Otu0392	7.587629291	-4.491921514	0.829328312	-5.416336873	6.08E-08	1.25E-06	Bacteria	Synergistetes	Synergistia	Synergistales	Synergistaceae	Cloacibacillus	0.00E+00	Control	Otu0392	D0_BBvsControl
Otu0450	6.688988518	-5.46682527	0.896205545	-6.099968141	1.06E-09	3.11E-08	Bacteria	Bacteroidetes	Bacteroidia	Bacteroidales	F082	F082_ge	0.00E+00	Control	Otu0450	D0_BBvsControl
Otu0011	29.56994608	-2.075576056	0.596927439	-3.477099428	0.00050687	0.005366857	Bacteria	Bacteroidetes	Bacteroidia	Flavobacteriales	Weeksellaceae	Chryseobacterium	5.00E-03	Control	Otu0011	D1_BBvsControl
Otu0021	54.03502981	0.733039329	0.228597358	3.206683293	0.001342747	0.010986115	Bacteria	Firmicutes	Negativicutes	Selenomonadales	Acidaminococcaceae	Phascolarctobacterium	1.10E-02	BB	Otu0021	D1_BBvsControl
Otu0022	49.35557118	-0.691086151	0.20969971	-3.295598983	0.000982121	0.008839089	Bacteria	Firmicutes	Clostridia	Clostridiales	Peptostreptococcaceae	Terrisporobacter	9.00E-03	Control	Otu0022	D1_BBvsControl
Otu00261	22.55069269	6.236564178	0.619868717	10.06110489	8.21E-24	4.92E-22	Bacteria	Firmicutes	Bacilli	Lactobacillales	Aerococcaceae	Aerococcus	0.00E+00	BB	Otu0026	D1_BBvsControl
Otu0031	116.6040622	0.694558685	0.150842996	4.604513995	4.13E-06	8.27E-05	Bacteria	Firmicutes	Clostridia	Clostridiales	Lachnospiraceae	Blautia	0.00E+00	BB	Otu0031	D1_BBvsControl
Otu0032	24.80318326	8.440197591	0.895517301	9.424940853	4.30E-21	1.94E-19	Bacteria	Proteobacteria	Gammaproteobacteria	Betaproteobacteriales	Burkholderiaceae	Bordetella	0.00E+00	BB	Otu0032	D1_BBvsControl
Otu0034	102.3955301	-2.255966847	0.299689252	-7.527686863	5.16E-14	1.55E-12	Bacteria	Proteobacteria	Gammaproteobacteria	Pseudomonadales	Moraxellaceae	Acinetobacter	0.00E+00	Control	Otu0034	D1_BBvsControl
Otu00351	84.45359611	2.484305794	0.545054266	4.557905419	5.17E-06	9.30E-05	Bacteria	Bacteroidetes	Bacteroidia	Flavobacteriales	Weeksellaceae	Bergeyella	0.00E+00	BB	Otu0035	D1_BBvsControl
Otu0037	61.13486016	2.776221562	0.637533382	4.354629325	1.33E-05	0.000199938	Bacteria	Proteobacteria	Gammaproteobacteria	Enterobacteriales	Enterobacteriaceae	Escherichia-Shigella	0.00E+00	BB	Otu0037	D1_BBvsControl
Otu00441	31.75235834	1.644945638	0.459499407	3.579864548	0.000343772	0.003867439	Bacteria	Firmicutes	Clostridia	Clostridiales	Lachnospiraceae	Agathobacter	4.00E-03	BB	Otu0044	D1_BBvsControl
Otu00461	22.73519867	-4.633574733	0.428763598	-10.80682866	3.20E-27	5.75E-25	Bacteria	Firmicutes	Bacilli	Lactobacillales	Leuconostocaceae	Leuconostoc	0.00E+00	Control	Otu0046	D1_BBvsControl
Otu00591	13.26497456	1.339683316	0.354256924	3.781671511	0.000155779	0.001869346	Bacteria	Firmicutes	Bacilli	Lactobacillales	Lactobacillaceae	Pediococcus	2.00E-03	BB	Otu0059	D1_BBvsControl
Otu0061	2.581283734	-3.372315685	0.745463213	-4.523785514	6.07E-06	9.94E-05	Bacteria	Proteobacteria	Gammaproteobacteria	Aeromonadales	Succinivibrionaceae	Succinivibrio	0.00E+00	Control	Otu0061	D1_BBvsControl
Otu00641	23.94061138	-3.364949342	0.325188308	-10.34769474	4.29E-25	3.86E-23	Bacteria	Actinobacteria	Coriobacteriia	Coriobacteriales	Atopobiaceae	Olsenella	0.00E+00	Control	Otu0064	D1_BBvsControl
Otu00661	17.01922888	1.798346696	0.459616514	3.912711229	9.13E-05	0.001173415	Bacteria	Bacteroidetes	Bacteroidia	Bacteroidales	Prevotellaceae	Prevotella_1	1.00E-03	BB	Otu0066	D1_BBvsControl
Otu0076	20.58959696	0.668814739	0.247786823	2.699153779	0.006951605	0.046344031	Bacteria	Firmicutes	Clostridia	Clostridiales	Lachnospiraceae	Dorea	4.60E-02	BB	Otu0076	D1_BBvsControl
Otu00771	88.88574694	-1.610068518	0.508805617	-3.164407905	0.001553988	0.012161648	Bacteria	Fusobacteria	Fusobacteriia	Fusobacteriales	Fusobacteriaceae	Fusobacterium	1.20E-02	Control	Otu0077	D1_BBvsControl
Otu00981	34.9260106	-2.048495683	0.507406811	-4.037186018	5.41E-05	0.000749024	Bacteria	Firmicutes	Clostridia	Clostridiales	Peptostreptococcaceae	Peptostreptococcus	1.00E-03	Control	Otu0098	D1_BBvsControl
Otu01151	10.53589173	-1.229657581	0.397669804	-3.092157287	0.001987075	0.014903065	Bacteria	Firmicutes	Clostridia	Clostridiales	Ruminococcaceae	Ruminococcaceae_NK4A214_group	1.50E-02	Control	Otu0115	D1_BBvsControl
Otu0118	3.727519569	-1.743744556	0.617407227	-2.824302147	0.004738369	0.034116259	Bacteria	Actinobacteria	Coriobacteriia	Coriobacteriales	Atopobiaceae	uncultured	3.40E-02	Control	Otu0118	D1_BBvsControl
Otu01251	8.698102132	-5.91011339	0.7174961	-8.2371366	1.76E-16	6.35E-15	Bacteria	Firmicutes	Negativicutes	Selenomonadales	Veillonellaceae	Dialister	0.00E+00	Control	Otu0125	D1_BBvsControl
Otu0131	8.145918717	1.984251676	0.391277026	5.071219484	3.95E-07	1.02E-05	Bacteria	Firmicutes	Erysipelotrichia	Erysipelotrichales	Erysipelotrichaceae	Holdemanella	0.00E+00	BB	Otu0131	D1_BBvsControl
Otu0156	1.489378063	-2.973411856	0.888698973	-3.345803189	0.000820446	0.007772647	Bacteria	Bacteria_unclassified	Bacteria_unclassified	Bacteria_unclassified	Bacteria_unclassified	Bacteria_unclassified	8.00E-03	Control	Otu0156	D1_BBvsControl
Otu0157	7.002069785	0.973788334	0.349279168	2.787994314	0.005303547	0.036716867	Bacteria	Firmicutes	Erysipelotrichia	Erysipelotrichales	Erysipelotrichaceae	Erysipelotrichaceae_unclassified	3.70E-02	BB	Otu0157	D1_BBvsControl
Otu02201	7.172433541	3.853494512	0.782838319	4.922465363	8.55E-07	1.92E-05	Bacteria	Firmicutes	Negativicutes	Selenomonadales	Veillonellaceae	Schwartzia	0.00E+00	BB	Otu0220	D1_BBvsControl
Otu02431	8.342349037	-2.118543975	0.630431171	-3.360468316	0.000778105	0.007772647	Bacteria	Actinobacteria	Coriobacteriia	Coriobacteriales	Atopobiaceae	Atopobium	8.00E-03	Control	Otu0243	D1_BBvsControl
Otu02751	13.8079705	-1.572056821	0.486466498	-3.23158291	0.001231066	0.010551995	Bacteria	Proteobacteria	Gammaproteobacteria	Pseudomonadales	Pseudomonadaceae	Pseudomonas	1.10E-02	Control	Otu0275	D1_BBvsControl
Otu0009	687.489464	-0.819399358	0.262236933	-3.124652767	0.001780151	0.01134846	Bacteria	Bacteroidetes	Bacteroidia	Bacteroidales	Prevotellaceae	Prevotella_9	1.10E-02	Control	Otu0009	D3_BBvsControl
Otu00111	18.62785571	1.336894537	0.49761214	2.686619617	0.00721791	0.035058419	Bacteria	Bacteroidetes	Bacteroidia	Flavobacteriales	Weeksellaceae	Chryseobacterium	3.50E-02	BB	Otu0011	D3_BBvsControl
Otu00121	195.5767173	0.623910118	0.179930151	3.467512896	0.000525299	0.004286436	Bacteria	Firmicutes	Bacilli	Lactobacillales	Lactobacillaceae	Lactobacillus	4.00E-03	BB	Otu0012	D3_BBvsControl
Otu0014	237.6036647	-0.771075375	0.244160639	-3.158065849	0.001588197	0.010451359	Bacteria	Firmicutes	Clostridia	Clostridiales	Clostridiaceae_1	Clostridium_sensu_stricto_1	1.00E-02	Control	Otu0014	D3_BBvsControl
Otu00151	135.5000274	3.118758769	0.373912733	8.340873393	7.37E-17	3.01E-15	Bacteria	Bacteroidetes	Bacteroidia	Flavobacteriales	Weeksellaceae	Empedobacter	0.00E+00	BB	Otu0015	D3_BBvsControl
Otu00221	112.2879557	-0.836414857	0.237154012	-3.526884694	0.00042048	0.003574079	Bacteria	Firmicutes	Clostridia	Clostridiales	Peptostreptococcaceae	Terrisporobacter	4.00E-03	Control	Otu0022	D3_BBvsControl
Otu00262	42.27524867	2.753341176	0.764946941	3.599388437	0.000318966	0.003057934	Bacteria	Firmicutes	Bacilli	Lactobacillales	Aerococcaceae	Aerococcus	3.00E-03	BB	Otu0026	D3_BBvsControl
Otu0027	13.00116385	2.219210969	0.738490794	3.005062468	0.002655263	0.015547804	Bacteria	Proteobacteria	Gammaproteobacteria	Pseudomonadales	Moraxellaceae	Enhydrobacter	1.60E-02	BB	Otu0027	D3_BBvsControl
Otu0030	155.6809341	1.793144173	0.415101588	4.319771897	1.56E-05	0.000289662	Bacteria	Firmicutes	Bacilli	Lactobacillales	Streptococcaceae	Lactococcus	0.00E+00	BB	Otu0030	D3_BBvsControl
Otu00321	277.507017	11.78972221	1.193320625	9.879760696	5.10E-23	3.46E-21	Bacteria	Proteobacteria	Gammaproteobacteria	Betaproteobacteriales	Burkholderiaceae	Bordetella	0.00E+00	BB	Otu0032	D3_BBvsControl
Otu00371	162.5171314	2.524155756	0.67119016	3.760716274	0.000169428	0.001952585	Bacteria	Proteobacteria	Gammaproteobacteria	Enterobacteriales	Enterobacteriaceae	Escherichia-Shigella	2.00E-03	BB	Otu0037	D3_BBvsControl
Otu00381	73.50684996	-1.465268182	0.370337025	-3.956580309	7.60E-05	0.001193091	Bacteria	Firmicutes	Negativicutes	Selenomonadales	Veillonellaceae	uncultured	1.00E-03	Control	Otu0038	D3_BBvsControl
Otu0039	110.5724598	-0.799526794	0.231440891	-3.454561518	0.000551188	0.004324709	Bacteria	Firmicutes	Clostridia	Clostridiales	Ruminococcaceae	Faecalibacterium	4.00E-03	Control	Otu0039	D3_BBvsControl
Otu0042	48.79008392	-0.817953259	0.283287592	-2.887359988	0.003884895	0.022014403	Bacteria	Actinobacteria	Coriobacteriia	Coriobacteriales	Coriobacteriaceae	Collinsella	2.20E-02	Control	Otu0042	D3_BBvsControl
Otu00462	31.78831384	-3.87208317	0.435690875	-8.887225757	6.27E-19	3.20E-17	Bacteria	Firmicutes	Bacilli	Lactobacillales	Leuconostocaceae	Leuconostoc	0.00E+00	Control	Otu0046	D3_BBvsControl
Otu00471	66.89023409	-0.882976299	0.329635256	-2.678646418	0.007392041	0.035069216	Bacteria	Firmicutes	Negativicutes	Selenomonadales	Veillonellaceae	Veillonellaceae_unclassified	3.50E-02	Control	Otu0047	D3_BBvsControl
Otu0051	59.68781903	-0.940043684	0.346197836	-2.715336685	0.006620842	0.032954847	Bacteria	Firmicutes	Clostridia	Clostridiales	Peptostreptococcaceae	Romboutsia	3.30E-02	Control	Otu0051	D3_BBvsControl
Otu0052	73.73574338	-0.880516684	0.190331226	-4.626233445	3.72E-06	8.44E-05	Bacteria	Firmicutes	Clostridia	Clostridiales	Family_XIII	Mogibacterium	0.00E+00	Control	Otu0052	D3_BBvsControl
Otu00592	19.81082357	1.281976577	0.350074043	3.662015511	0.000250239	0.002552435	Bacteria	Firmicutes	Bacilli	Lactobacillales	Lactobacillaceae	Pediococcus	3.00E-03	BB	Otu0059	D3_BBvsControl
Otu00611	5.369091724	-2.346248552	0.581230619	-4.036691244	5.42E-05	0.000921576	Bacteria	Proteobacteria	Gammaproteobacteria	Aeromonadales	Succinivibrionaceae	Succinivibrio	1.00E-03	Control	Otu0061	D3_BBvsControl
Otu00642	51.62306419	-3.703611852	0.367666939	-10.07327955	7.25E-24	1.48E-21	Bacteria	Actinobacteria	Coriobacteriia	Coriobacteriales	Atopobiaceae	Olsenella	0.00E+00	Control	Otu0064	D3_BBvsControl
Otu0074	81.3281831	1.012251184	0.215267002	4.702305393	2.57E-06	6.56E-05	Bacteria	Bacteroidetes	Bacteroidia	Bacteroidales	Prevotellaceae	Prevotellaceae_unclassified	0.00E+00	BB	Otu0074	D3_BBvsControl
Otu00772	45.41140123	-1.52632058	0.539944025	-2.82681261	0.004701383	0.025921139	Bacteria	Fusobacteria	Fusobacteriia	Fusobacteriales	Fusobacteriaceae	Fusobacterium	2.60E-02	Control	Otu0077	D3_BBvsControl
Otu0080	13.07152297	2.122298339	0.76755737	2.765002881	0.005692229	0.030558284	Bacteria	Proteobacteria	Gammaproteobacteria	Pasteurellales	Pasteurellaceae	Pasteurellaceae_unclassified	3.10E-02	BB	Otu0080	D3_BBvsControl
Otu00901	20.20493819	-3.482093555	0.440179111	-7.910628799	2.56E-15	8.71E-14	Bacteria	Firmicutes	Clostridia	Clostridiales	Family_XI	Anaerococcus	0.00E+00	Control	Otu0090	D3_BBvsControl
Otu00931	24.84258533	1.093598563	0.295118094	3.705630345	0.000210866	0.002264031	Bacteria	Firmicutes	Clostridia	Clostridiales	Lachnospiraceae	Lachnospiraceae_ge	2.00E-03	BB	Otu0093	D3_BBvsControl
Otu0094	47.84899029	-2.578328896	0.362294559	-7.116664686	1.11E-12	3.22E-11	Bacteria	Firmicutes	Negativicutes	Selenomonadales	Acidaminococcaceae	Succiniclasticum	0.00E+00	Control	Otu0094	D3_BBvsControl
Otu0105	13.30947547	2.141756776	0.56465053	3.793066085	0.000148799	0.001897181	Bacteria	Proteobacteria	Gammaproteobacteria	Enterobacteriales	Enterobacteriaceae	Enterobacteriaceae_unclassified	2.00E-03	BB	Otu0105	D3_BBvsControl
Otu0113	19.83806706	-1.376002237	0.389470955	-3.533003472	0.000410867	0.003574079	Bacteria	Firmicutes	Erysipelotrichia	Erysipelotrichales	Erysipelotrichaceae	Catenisphaera	4.00E-03	Control	Otu0113	D3_BBvsControl
Otu0116	9.823060547	1.942330369	0.517054662	3.756528108	0.000172287	0.001952585	Bacteria	Proteobacteria	Gammaproteobacteria	Betaproteobacteriales	Burkholderiaceae	Burkholderiaceae_unclassified	2.00E-03	BB	Otu0116	D3_BBvsControl
Otu01171	9.279457943	1.220902838	0.464433647	2.628799282	0.008568692	0.038844737	Bacteria	Firmicutes	Clostridia	Clostridiales	Peptostreptococcaceae	Intestinibacter	3.90E-02	BB	Otu0117	D3_BBvsControl
Otu01252	23.89494641	-6.910867807	0.692414164	-9.980829636	1.85E-23	1.89E-21	Bacteria	Firmicutes	Negativicutes	Selenomonadales	Veillonellaceae	Dialister	0.00E+00	Control	Otu0125	D3_BBvsControl
Otu0132	23.08485265	-1.148295133	0.350212193	-3.278855378	0.00104229	0.007087574	Bacteria	Firmicutes	Clostridia	Clostridiales	Ruminococcaceae	Ruminiclostridium_5	7.00E-03	Control	Otu0132	D3_BBvsControl
Otu0149	11.92837876	-1.019058196	0.39234045	-2.59738244	0.009393727	0.041659137	Bacteria	Firmicutes	Clostridia	Clostridiales	Ruminococcaceae	Negativibacillus	4.20E-02	Control	Otu0149	D3_BBvsControl
Otu01561	3.733392459	-3.524565022	0.779209483	-4.523257351	6.09E-06	0.000124226	Bacteria	Bacteria_unclassified	Bacteria_unclassified	Bacteria_unclassified	Bacteria_unclassified	Bacteria_unclassified	0.00E+00	Control	Otu0156	D3_BBvsControl
Otu01571	12.30554534	-1.493811194	0.548772733	-2.722094418	0.006486961	0.032954847	Bacteria	Firmicutes	Erysipelotrichia	Erysipelotrichales	Erysipelotrichaceae	Erysipelotrichaceae_unclassified	3.30E-02	Control	Otu0157	D3_BBvsControl
Otu0169	8.607166299	-1.188712934	0.44649902	-2.662296848	0.00776094	0.035982541	Bacteria	Firmicutes	Clostridia	Clostridiales	Peptococcaceae	Peptococcus	3.60E-02	Control	Otu0169	D3_BBvsControl
Otu0179	1.121556407	2.719151511	1.001449844	2.715214873	0.006623278	0.032954847	Bacteria	Bacteroidetes	Bacteroidia	Sphingobacteriales	Sphingobacteriaceae	Sphingobacterium	3.30E-02	BB	Otu0179	D3_BBvsControl
Otu0183	11.09723807	-1.415825285	0.372991513	-3.795864609	0.00014713	0.001897181	Bacteria	Firmicutes	Clostridia	Clostridiales	Lachnospiraceae	Marvinbryantia	2.00E-03	Control	Otu0183	D3_BBvsControl
Otu01951	5.634664941	-1.659726318	0.538019614	-3.084880688	0.002036338	0.012588273	Bacteria	Firmicutes	Clostridia	Clostridiales	Ruminococcaceae	Fournierella	1.30E-02	Control	Otu0195	D3_BBvsControl
Otu0203	6.240753297	-1.676624858	0.656998204	-2.551947398	0.010712269	0.046495806	Bacteria	Actinobacteria	Coriobacteriia	Coriobacteriales	Atopobiaceae	Atopobiaceae_ge	4.60E-02	Control	Otu0203	D3_BBvsControl
Otu02202	6.124812536	2.600670555	0.771453261	3.371131716	0.000748601	0.00545409	Bacteria	Firmicutes	Negativicutes	Selenomonadales	Veillonellaceae	Schwartzia	5.00E-03	BB	Otu0220	D3_BBvsControl
Otu02752	9.52937544	2.988696677	0.867944507	3.443419082	0.000574408	0.004339975	Bacteria	Proteobacteria	Gammaproteobacteria	Pseudomonadales	Pseudomonadaceae	Pseudomonas	4.00E-03	BB	Otu0275	D3_BBvsControl
Otu03681	2.326710553	-3.467493459	0.910930554	-3.806539854	0.000140925	0.001897181	Bacteria	Firmicutes	Clostridia	Clostridiales	Family_XI	Peptoniphilus	2.00E-03	Control	Otu0368	D3_BBvsControl
Otu0387	1.423075701	4.195271605	1.396718967	3.003661941	0.002667515	0.015547804	Bacteria	Proteobacteria	Gammaproteobacteria	Xanthomonadales	Xanthomonadaceae	Stenotrophomonas	1.60E-02	BB	Otu0387	D3_BBvsControl
Otu0483	1.95656966	-4.050985497	1.128184792	-3.590710959	0.000329777	0.003057934	Bacteria	Firmicutes	Clostridia	Clostridiales	Lachnospiraceae	Coprococcus_2	3.00E-03	Control	Otu0483	D3_BBvsControl
Otu0652	0.838506695	3.460369944	1.044621601	3.312558291	0.000924469	0.006503158	Bacteria	Actinobacteria	Actinobacteria	Bifidobacteriales	Bifidobacteriaceae	Bifidobacterium	7.00E-03	BB	Otu0652	D3_BBvsControl
Otu00031	4221.677638	1.602906049	0.500981121	3.199533839	0.0013765	0.006614849	Bacteria	Firmicutes	Bacilli	Lactobacillales	Streptococcaceae	Streptococcus	7.00E-03	BB	Otu0003	D7_BBvsControl
Otu00112	196.6584206	-1.73033153	0.703220166	-2.46058292	0.013871151	0.04379119	Bacteria	Bacteroidetes	Bacteroidia	Flavobacteriales	Weeksellaceae	Chryseobacterium	4.40E-02	Control	Otu0011	D7_BBvsControl
Otu00122	94.96391515	0.554357508	0.219129189	2.529820468	0.01141209	0.038711601	Bacteria	Firmicutes	Bacilli	Lactobacillales	Lactobacillaceae	Lactobacillus	3.90E-02	BB	Otu0012	D7_BBvsControl
Otu00141	134.0351743	-0.484921203	0.19770163	-2.452793144	0.014175183	0.04379119	Bacteria	Firmicutes	Clostridia	Clostridiales	Clostridiaceae_1	Clostridium_sensu_stricto_1	4.40E-02	Control	Otu0014	D7_BBvsControl
Otu0019	68.54172164	-0.861618705	0.260418356	-3.30859436	0.000937656	0.004771013	Bacteria	Firmicutes	Bacilli	Lactobacillales	Leuconostocaceae	Weissella	5.00E-03	Control	Otu0019	D7_BBvsControl
Otu0020	60.3551318	0.887543249	0.245169004	3.62012829	0.000294457	0.00164326	Bacteria	Firmicutes	Negativicutes	Selenomonadales	Veillonellaceae	Megasphaera	2.00E-03	BB	Otu0020	D7_BBvsControl
Otu00211	59.88841715	0.517733433	0.177630915	2.914658362	0.003560781	0.015024759	Bacteria	Firmicutes	Negativicutes	Selenomonadales	Acidaminococcaceae	Phascolarctobacterium	1.50E-02	BB	Otu0021	D7_BBvsControl
Otu00222	108.2058606	-0.871825971	0.214349051	-4.067319008	4.76E-05	0.000360122	Bacteria	Firmicutes	Clostridia	Clostridiales	Peptostreptococcaceae	Terrisporobacter	0.00E+00	Control	Otu0022	D7_BBvsControl
Otu00301	139.1856591	-1.969970942	0.383469975	-5.137223431	2.79E-07	4.02E-06	Bacteria	Firmicutes	Bacilli	Lactobacillales	Streptococcaceae	Lactococcus	0.00E+00	Control	Otu0030	D7_BBvsControl
Otu00311	84.73015063	-0.804987122	0.19799212	-4.065753335	4.79E-05	0.000360122	Bacteria	Firmicutes	Clostridia	Clostridiales	Lachnospiraceae	Blautia	0.00E+00	Control	Otu0031	D7_BBvsControl
Otu00322	398.2024742	12.25541079	0.957092568	12.8048333	1.54E-37	2.67E-35	Bacteria	Proteobacteria	Gammaproteobacteria	Betaproteobacteriales	Burkholderiaceae	Bordetella	0.00E+00	BB	Otu0032	D7_BBvsControl
Otu0033	40.65225763	-1.489900152	0.306249595	-4.864986515	1.14E-06	1.52E-05	Bacteria	Firmicutes	Erysipelotrichia	Erysipelotrichales	Erysipelotrichaceae	Turicibacter	0.00E+00	Control	Otu0033	D7_BBvsControl
Otu00341	39.54012721	-4.208691334	0.709658362	-5.930587956	3.02E-09	6.53E-08	Bacteria	Proteobacteria	Gammaproteobacteria	Pseudomonadales	Moraxellaceae	Acinetobacter	0.00E+00	Control	Otu0034	D7_BBvsControl
Otu00352	60.14091678	1.127172328	0.45544322	2.474891001	0.013327684	0.04379119	Bacteria	Bacteroidetes	Bacteroidia	Flavobacteriales	Weeksellaceae	Bergeyella	4.40E-02	BB	Otu0035	D7_BBvsControl
Otu00372	63.22831057	3.037631349	0.700575427	4.335909072	1.45E-05	0.000147721	Bacteria	Proteobacteria	Gammaproteobacteria	Enterobacteriales	Enterobacteriaceae	Escherichia-Shigella	0.00E+00	BB	Otu0037	D7_BBvsControl
Otu00382	114.751449	3.129489985	0.290832696	10.76044761	5.29E-27	4.58E-25	Bacteria	Firmicutes	Negativicutes	Selenomonadales	Veillonellaceae	uncultured	0.00E+00	BB	Otu0038	D7_BBvsControl
Otu00421	39.34224662	-1.000130964	0.254764142	-3.92571324	8.65E-05	0.00053428	Bacteria	Actinobacteria	Coriobacteriia	Coriobacteriales	Coriobacteriaceae	Collinsella	1.00E-03	Control	Otu0042	D7_BBvsControl
Otu00442	35.66528546	1.300890978	0.225399267	5.771496045	7.86E-09	1.51E-07	Bacteria	Firmicutes	Clostridia	Clostridiales	Lachnospiraceae	Agathobacter	0.00E+00	BB	Otu0044	D7_BBvsControl
Otu0045	36.09007906	0.699150723	0.226762528	3.083184549	0.002047981	0.009084634	Bacteria	Bacteroidetes	Bacteroidia	Bacteroidales	Prevotellaceae	uncultured	9.00E-03	BB	Otu0045	D7_BBvsControl
Otu00463	18.47789674	-3.660036367	0.564579898	-6.482760691	9.01E-11	2.23E-09	Bacteria	Firmicutes	Bacilli	Lactobacillales	Leuconostocaceae	Leuconostoc	0.00E+00	Control	Otu0046	D7_BBvsControl
Otu00491	2.76400054	2.210985196	0.671525574	3.292481006	0.000993076	0.004908633	Bacteria	Actinobacteria	Actinobacteria	Corynebacteriales	Corynebacteriaceae	Corynebacterium_1	5.00E-03	BB	Otu0049	D7_BBvsControl
Otu00511	25.1760521	-1.627202223	0.31212976	-5.213223566	1.86E-07	2.92E-06	Bacteria	Firmicutes	Clostridia	Clostridiales	Peptostreptococcaceae	Romboutsia	0.00E+00	Control	Otu0051	D7_BBvsControl
Otu00521	46.10457059	-0.710023574	0.170235557	-4.170830024	3.03E-05	0.000276338	Bacteria	Firmicutes	Clostridia	Clostridiales	Family_XIII	Mogibacterium	0.00E+00	Control	Otu0052	D7_BBvsControl
Otu0053	14.66302908	-1.303406363	0.462426918	-2.818621303	0.004823038	0.019404317	Bacteria	Firmicutes	Bacilli	Lactobacillales	Enterococcaceae	Enterococcus	1.90E-02	Control	Otu0053	D7_BBvsControl
Otu00571	42.80676458	1.69796788	0.254599916	6.66916119	2.57E-11	7.42E-10	Bacteria	Bacteroidetes	Bacteroidia	Bacteroidales	Prevotellaceae	Alloprevotella	0.00E+00	BB	Otu0057	D7_BBvsControl
Otu0060	9.284673938	0.948872331	0.385248909	2.463011078	0.013777566	0.04379119	Bacteria	Spirochaetes	Spirochaetia	Spirochaetales	Spirochaetaceae	Treponema_2	4.40E-02	BB	Otu0060	D7_BBvsControl
Otu00612	2.338022319	-3.752106519	0.844286165	-4.444117025	8.83E-06	9.54E-05	Bacteria	Proteobacteria	Gammaproteobacteria	Aeromonadales	Succinivibrionaceae	Succinivibrio	0.00E+00	Control	Otu0061	D7_BBvsControl
Otu0063	8.308753398	2.630096933	0.387408252	6.78895433	1.13E-11	3.91E-10	Bacteria	Firmicutes	Negativicutes	Selenomonadales	Veillonellaceae	Anaerovibrio	0.00E+00	BB	Otu0063	D7_BBvsControl
Otu00643	77.18154008	-2.317373715	0.230353715	-10.0600666	8.29E-24	4.78E-22	Bacteria	Actinobacteria	Coriobacteriia	Coriobacteriales	Atopobiaceae	Olsenella	0.00E+00	Control	Otu0064	D7_BBvsControl
Otu0065	44.79488875	-0.575254916	0.198009214	-2.905192667	0.003670271	0.015118021	Bacteria	Firmicutes	Clostridia	Clostridiales	Ruminococcaceae	Subdoligranulum	1.50E-02	Control	Otu0065	D7_BBvsControl
Otu0070	49.8206408	0.744843604	0.209598706	3.55366509	0.000379903	0.002053849	Bacteria	Bacteroidetes	Bacteroidia	Bacteroidales	Prevotellaceae	Prevotella_2	2.00E-03	BB	Otu0070	D7_BBvsControl
Otu0071	18.23528438	0.812099153	0.261845554	3.101443358	0.001925797	0.008767445	Bacteria	Firmicutes	Negativicutes	Selenomonadales	Veillonellaceae	Veillonella	9.00E-03	BB	Otu0071	D7_BBvsControl
Otu00741	48.4431667	0.515527183	0.214567125	2.402638256	0.01627728	0.048551198	Bacteria	Bacteroidetes	Bacteroidia	Bacteroidales	Prevotellaceae	Prevotellaceae_unclassified	4.90E-02	BB	Otu0074	D7_BBvsControl
Otu00761	22.16421759	0.81260494	0.266733682	3.04650292	0.002315202	0.01001325	Bacteria	Firmicutes	Clostridia	Clostridiales	Lachnospiraceae	Dorea	1.00E-02	BB	Otu0076	D7_BBvsControl
Otu00801	37.19968268	3.89738956	0.920026113	4.236172764	2.27E-05	0.00021852	Bacteria	Proteobacteria	Gammaproteobacteria	Pasteurellales	Pasteurellaceae	Pasteurellaceae_unclassified	0.00E+00	BB	Otu0080	D7_BBvsControl
Otu0084	11.25574501	0.862100508	0.308960743	2.790323782	0.005265535	0.020473361	Bacteria	Firmicutes	Clostridia	Clostridiales	Lachnospiraceae	Coprococcus_3	2.00E-02	BB	Otu0084	D7_BBvsControl
Otu0089	1.947462446	4.326732274	1.117537486	3.871666347	0.000108094	0.000644836	Bacteria	Proteobacteria	Gammaproteobacteria	Betaproteobacteriales	Burkholderiaceae	Massilia	1.00E-03	BB	Otu0089	D7_BBvsControl
Otu00941	4.881480142	-2.483102613	0.645423298	-3.847246637	0.000119453	0.000688844	Bacteria	Firmicutes	Negativicutes	Selenomonadales	Acidaminococcaceae	Succiniclasticum	1.00E-03	Control	Otu0094	D7_BBvsControl
Otu0096	10.68996199	1.702304256	0.367410668	4.633246675	3.60E-06	4.45E-05	Bacteria	Bacteroidetes	Bacteroidia	Bacteroidales	Muribaculaceae	Muribaculaceae_ge	0.00E+00	BB	Otu0096	D7_BBvsControl
Otu01131	14.88365391	-2.353295421	0.4101577	-5.737538079	9.61E-09	1.66E-07	Bacteria	Firmicutes	Erysipelotrichia	Erysipelotrichales	Erysipelotrichaceae	Catenisphaera	0.00E+00	Control	Otu0113	D7_BBvsControl
Otu01152	13.7520847	1.861319861	0.410627982	4.532861715	5.82E-06	6.71E-05	Bacteria	Firmicutes	Clostridia	Clostridiales	Ruminococcaceae	Ruminococcaceae_NK4A214_group	0.00E+00	BB	Otu0115	D7_BBvsControl
Otu01172	5.252577827	1.311809581	0.479627206	2.735060824	0.006236875	0.022957008	Bacteria	Firmicutes	Clostridia	Clostridiales	Peptostreptococcaceae	Intestinibacter	2.30E-02	BB	Otu0117	D7_BBvsControl
Otu0121	5.868873197	1.092145059	0.403908115	2.703944333	0.006852177	0.024696387	Bacteria	Firmicutes	Clostridia	Clostridiales	Lachnospiraceae	Coprococcus_1	2.50E-02	BB	Otu0121	D7_BBvsControl
Otu01253	22.28326867	-5.921665974	0.593711502	-9.973978871	1.98E-23	8.57E-22	Bacteria	Firmicutes	Negativicutes	Selenomonadales	Veillonellaceae	Dialister	0.00E+00	Control	Otu0125	D7_BBvsControl
Otu01311	5.266082402	-1.196561888	0.494899788	-2.417786218	0.015615248	0.047393647	Bacteria	Firmicutes	Erysipelotrichia	Erysipelotrichales	Erysipelotrichaceae	Holdemanella	4.70E-02	Control	Otu0131	D7_BBvsControl
Otu0142	10.874806	-0.94303022	0.383778996	-2.457222072	0.01400161	0.04379119	Bacteria	Firmicutes	Clostridia	Clostridiales	Eubacteriaceae	Pseudoramibacter	4.40E-02	Control	Otu0142	D7_BBvsControl
Otu01431	14.84575423	2.495851416	0.724574935	3.444573219	0.000571962	0.002998466	Bacteria	Bacteroidetes	Bacteroidia	Bacteroidales	Bacteroidales_unclassified	Bacteroidales_unclassified	3.00E-03	BB	Otu0143	D7_BBvsControl
Otu01491	13.30178225	-1.434405001	0.514739965	-2.786659474	0.005325441	0.020473361	Bacteria	Firmicutes	Clostridia	Clostridiales	Ruminococcaceae	Negativibacillus	2.00E-02	Control	Otu0149	D7_BBvsControl
Otu0150	18.17398021	-1.363986867	0.330740799	-4.124035713	3.72E-05	0.000306697	Bacteria	Firmicutes	Clostridia	Clostridiales	Family_XIII	Family_XIII_ge	0.00E+00	Control	Otu0150	D7_BBvsControl
Otu01572	4.159826075	-2.17928713	0.54220753	-4.019285991	5.84E-05	0.000420785	Bacteria	Firmicutes	Erysipelotrichia	Erysipelotrichales	Erysipelotrichaceae	Erysipelotrichaceae_unclassified	0.00E+00	Control	Otu0157	D7_BBvsControl
Otu01681	3.576443877	-3.273881003	0.820356943	-3.990800626	6.59E-05	0.000455686	Bacteria	Fusobacteria	Fusobacteriia	Fusobacteriales	Fusobacteriaceae	Fusobacteriaceae_unclassified	0.00E+00	Control	Otu0168	D7_BBvsControl
Otu01952	1.804193833	-2.365283083	0.85415362	-2.769154199	0.005620203	0.02113685	Bacteria	Firmicutes	Clostridia	Clostridiales	Ruminococcaceae	Fournierella	2.10E-02	Control	Otu0195	D7_BBvsControl
Otu0200	3.546165624	-2.027323378	0.515592783	-3.932024353	8.42E-05	0.00053428	Bacteria	Actinobacteria	Coriobacteriia	Coriobacteriales	Eggerthellaceae	Enterorhabdus	1.00E-03	Control	Otu0200	D7_BBvsControl
Otu0201	6.302327186	1.298982851	0.411294663	3.158277918	0.001587042	0.007420493	Bacteria	Firmicutes	Clostridia	Clostridiales	Ruminococcaceae	Ruminococcus_1	7.00E-03	BB	Otu0201	D7_BBvsControl
Otu0267	2.552481207	2.770416599	0.699259813	3.961927383	7.43E-05	0.000494695	Bacteria	Firmicutes	Clostridia	Clostridiales	Ruminococcaceae	Ruminiclostridium_6	0.00E+00	BB	Otu0267	D7_BBvsControl
Otu0324	7.926380124	-1.939501305	0.467011347	-4.153006807	3.28E-05	0.000283837	Bacteria	Firmicutes	Erysipelotrichia	Erysipelotrichales	Erysipelotrichaceae	Sharpea	0.00E+00	Control	Otu0324	D7_BBvsControl
Otu03682	8.42964283	1.713480332	0.659965072	2.596319723	0.009422834	0.033268373	Bacteria	Firmicutes	Clostridia	Clostridiales	Family_XI	Peptoniphilus	3.30E-02	BB	Otu0368	D7_BBvsControl
Otu0559	0.846627025	2.452335817	0.962368909	2.548228433	0.010827155	0.037461956	Bacteria	Firmicutes	Bacilli	Lactobacillales	Aerococcaceae	Ignavigranum	3.70E-02	BB	Otu0559	D7_BBvsControl
Otu00123	438.8264871	-1.205170332	0.168498577	-7.152406603	8.53E-13	1.34E-11	Bacteria	Firmicutes	Bacilli	Lactobacillales	Lactobacillaceae	Lactobacillus	0.00E+00	Control	Otu0012	D10_BBvsControl
Otu00142	247.8522843	0.675033949	0.119968537	5.626758215	1.84E-08	1.87E-07	Bacteria	Firmicutes	Clostridia	Clostridiales	Clostridiaceae_1	Clostridium_sensu_stricto_1	0.00E+00	BB	Otu0014	D10_BBvsControl
Otu00152	174.1357145	6.236196057	0.631913586	9.868748193	5.69E-23	1.93E-21	Bacteria	Bacteroidetes	Bacteroidia	Flavobacteriales	Weeksellaceae	Empedobacter	0.00E+00	BB	Otu0015	D10_BBvsControl
Otu00161	153.9790634	-1.811910795	0.434457227	-4.170515953	3.04E-05	0.000187872	Bacteria	Actinobacteria	Actinobacteria	Micrococcales	Micrococcaceae	Rothia	0.00E+00	Control	Otu0016	D10_BBvsControl
Otu0018	129.2647874	-0.765947792	0.166478922	-4.600869483	4.21E-06	3.30E-05	Bacteria	Bacteroidetes	Bacteroidia	Bacteroidales	Prevotellaceae	Prevotellaceae_NK3B31_group	0.00E+00	Control	Otu0018	D10_BBvsControl
Otu00191	279.9926646	0.594395384	0.212326364	2.799442199	0.005119098	0.016576127	Bacteria	Firmicutes	Bacilli	Lactobacillales	Leuconostocaceae	Weissella	1.70E-02	BB	Otu0019	D10_BBvsControl
Otu00201	112.4775962	-1.561617392	0.157988601	-9.88436748	4.87E-23	1.93E-21	Bacteria	Firmicutes	Negativicutes	Selenomonadales	Veillonellaceae	Megasphaera	0.00E+00	Control	Otu0020	D10_BBvsControl
Otu00212	128.8505133	-0.426735131	0.172922867	-2.46777733	0.013595486	0.038960531	Bacteria	Firmicutes	Negativicutes	Selenomonadales	Acidaminococcaceae	Phascolarctobacterium	3.90E-02	Control	Otu0021	D10_BBvsControl
Otu00223	151.4863019	1.37372389	0.118318438	11.61039575	3.65E-31	2.48E-29	Bacteria	Firmicutes	Clostridia	Clostridiales	Peptostreptococcaceae	Terrisporobacter	0.00E+00	BB	Otu0022	D10_BBvsControl
Otu00263	57.06105989	4.815682636	0.293067839	16.43197236	1.13E-60	2.30E-58	Bacteria	Firmicutes	Bacilli	Lactobacillales	Aerococcaceae	Aerococcus	0.00E+00	BB	Otu0026	D10_BBvsControl
Otu00302	117.7073743	1.752781284	0.234371845	7.478634137	7.51E-14	1.39E-12	Bacteria	Firmicutes	Bacilli	Lactobacillales	Streptococcaceae	Lactococcus	0.00E+00	BB	Otu0030	D10_BBvsControl
Otu00323	66.20575214	8.990453834	0.801870828	11.211848	3.57E-29	1.82E-27	Bacteria	Proteobacteria	Gammaproteobacteria	Betaproteobacteriales	Burkholderiaceae	Bordetella	0.00E+00	BB	Otu0032	D10_BBvsControl
Otu00331	65.14984886	0.807035041	0.203119422	3.973204688	7.09E-05	0.000380686	Bacteria	Firmicutes	Erysipelotrichia	Erysipelotrichales	Erysipelotrichaceae	Turicibacter	0.00E+00	BB	Otu0033	D10_BBvsControl
Otu00353	106.1253367	2.203847004	0.719723303	3.062075376	0.002198081	0.008007295	Bacteria	Bacteroidetes	Bacteroidia	Flavobacteriales	Weeksellaceae	Bergeyella	8.00E-03	BB	Otu0035	D10_BBvsControl
Otu00383	104.3078836	-1.27027232	0.174555437	-7.27718566	3.41E-13	5.79E-12	Bacteria	Firmicutes	Negativicutes	Selenomonadales	Veillonellaceae	uncultured	0.00E+00	Control	Otu0038	D10_BBvsControl
Otu00391	67.96729214	-0.42398467	0.156322952	-2.712235572	0.006683108	0.021302406	Bacteria	Firmicutes	Clostridia	Clostridiales	Ruminococcaceae	Faecalibacterium	2.10E-02	Control	Otu0039	D10_BBvsControl
Otu00451	46.87990848	-0.77086298	0.172661405	-4.464593456	8.02E-06	5.46E-05	Bacteria	Bacteroidetes	Bacteroidia	Bacteroidales	Prevotellaceae	uncultured	0.00E+00	Control	Otu0045	D10_BBvsControl
Otu00464	40.31721711	-1.077536345	0.236231348	-4.56136052	5.08E-06	3.70E-05	Bacteria	Firmicutes	Bacilli	Lactobacillales	Leuconostocaceae	Leuconostoc	0.00E+00	Control	Otu0046	D10_BBvsControl
Otu00472	27.32829894	-0.716810928	0.217043648	-3.302611865	0.000957889	0.004248028	Bacteria	Firmicutes	Negativicutes	Selenomonadales	Veillonellaceae	Veillonellaceae_unclassified	4.00E-03	Control	Otu0047	D10_BBvsControl
Otu00492	14.52756274	4.182870285	0.424734671	9.848196004	6.98E-23	2.03E-21	Bacteria	Actinobacteria	Actinobacteria	Corynebacteriales	Corynebacteriaceae	Corynebacterium_1	0.00E+00	BB	Otu0049	D10_BBvsControl
Otu00501	34.50572132	0.619276874	0.252324355	2.454288946	0.01411635	0.038960531	Bacteria	Firmicutes	Clostridia	Clostridiales	Ruminococcaceae	Ruminococcaceae_UCG-005	3.90E-02	BB	Otu0050	D10_BBvsControl
Otu00512	49.68839652	1.773968728	0.187476416	9.462356745	3.01E-21	6.82E-20	Bacteria	Firmicutes	Clostridia	Clostridiales	Peptostreptococcaceae	Romboutsia	0.00E+00	BB	Otu0051	D10_BBvsControl
Otu00522	44.41625062	-0.522900718	0.141136889	-3.70491884	0.000211458	0.001027084	Bacteria	Firmicutes	Clostridia	Clostridiales	Family_XIII	Mogibacterium	1.00E-03	Control	Otu0052	D10_BBvsControl
Otu00572	78.8020348	-0.857965594	0.210358669	-4.078584438	4.53E-05	0.000264097	Bacteria	Bacteroidetes	Bacteroidia	Bacteroidales	Prevotellaceae	Alloprevotella	0.00E+00	Control	Otu0057	D10_BBvsControl
Otu00593	51.94870911	0.420443241	0.163720187	2.568059859	0.010226949	0.031138771	Bacteria	Firmicutes	Bacilli	Lactobacillales	Lactobacillaceae	Pediococcus	3.10E-02	BB	Otu0059	D10_BBvsControl
Otu00601	31.43917327	-1.991234249	0.285605035	-6.971985807	3.12E-12	4.36E-11	Bacteria	Spirochaetes	Spirochaetia	Spirochaetales	Spirochaetaceae	Treponema_2	0.00E+00	Control	Otu0060	D10_BBvsControl
Otu00613	12.32099386	-2.808122081	0.402976125	-6.968457694	3.20E-12	4.36E-11	Bacteria	Proteobacteria	Gammaproteobacteria	Aeromonadales	Succinivibrionaceae	Succinivibrio	0.00E+00	Control	Otu0061	D10_BBvsControl
Otu00631	7.20190835	-1.622304053	0.37587117	-4.316117287	1.59E-05	0.000104499	Bacteria	Firmicutes	Negativicutes	Selenomonadales	Veillonellaceae	Anaerovibrio	0.00E+00	Control	Otu0063	D10_BBvsControl
Otu00644	70.05289894	-0.578128581	0.1876854	-3.080306618	0.002067876	0.00766994	Bacteria	Actinobacteria	Coriobacteriia	Coriobacteriales	Atopobiaceae	Olsenella	8.00E-03	Control	Otu0064	D10_BBvsControl
Otu00651	50.85850337	-0.657706743	0.16262604	-4.044289243	5.25E-05	0.000289361	Bacteria	Firmicutes	Clostridia	Clostridiales	Ruminococcaceae	Subdoligranulum	0.00E+00	Control	Otu0065	D10_BBvsControl
Otu00662	26.99907549	1.37216061	0.240169885	5.713291702	1.11E-08	1.26E-07	Bacteria	Bacteroidetes	Bacteroidia	Bacteroidales	Prevotellaceae	Prevotella_1	0.00E+00	BB	Otu0066	D10_BBvsControl
Otu0067	1.446856628	3.494356183	0.82927516	4.213747561	2.51E-05	0.00016012	Bacteria	Actinobacteria	Actinobacteria	Micrococcales	Dermabacteraceae	Brachybacterium	0.00E+00	BB	Otu0067	D10_BBvsControl
Otu00701	46.40411742	1.215596773	0.226541173	5.365897755	8.05E-08	7.82E-07	Bacteria	Bacteroidetes	Bacteroidia	Bacteroidales	Prevotellaceae	Prevotella_2	0.00E+00	BB	Otu0070	D10_BBvsControl
Otu00721	31.77517715	1.971890709	0.297827963	6.620905202	3.57E-11	4.55E-10	Bacteria	Firmicutes	Clostridia	Clostridiales	Clostridiaceae_1	Clostridium_sensu_stricto_6	0.00E+00	BB	Otu0072	D10_BBvsControl
Otu0073	25.00333965	0.43011852	0.175281589	2.453871646	0.014132742	0.038960531	Bacteria	Firmicutes	Clostridia	Clostridiales	Ruminococcaceae	Ruminococcus_2	3.90E-02	BB	Otu0073	D10_BBvsControl
Otu00742	87.83036867	-0.646299851	0.193067707	-3.347529532	0.000815353	0.003696267	Bacteria	Bacteroidetes	Bacteroidia	Bacteroidales	Prevotellaceae	Prevotellaceae_unclassified	4.00E-03	Control	Otu0074	D10_BBvsControl
Otu00762	44.68030445	1.416453039	0.175901772	8.05252284	8.11E-16	1.65E-14	Bacteria	Firmicutes	Clostridia	Clostridiales	Lachnospiraceae	Dorea	0.00E+00	BB	Otu0076	D10_BBvsControl
Otu00773	21.65236578	-0.989734492	0.382122984	-2.590094116	0.00959497	0.029657179	Bacteria	Fusobacteria	Fusobacteriia	Fusobacteriales	Fusobacteriaceae	Fusobacterium	3.00E-02	Control	Otu0077	D10_BBvsControl
Otu00851	1.114683772	-3.461448422	0.940885244	-3.678927311	0.000234217	0.001111169	Bacteria	Firmicutes	Clostridia	Clostridiales	Lachnospiraceae	Lachnospiraceae_AC2044_group	1.00E-03	Control	Otu0085	D10_BBvsControl
Otu00891	6.287517658	2.742501955	0.749726343	3.658003992	0.000254187	0.001178504	Bacteria	Proteobacteria	Gammaproteobacteria	Betaproteobacteriales	Burkholderiaceae	Massilia	1.00E-03	BB	Otu0089	D10_BBvsControl
Otu00902	11.32765188	-2.721968027	0.420679273	-6.470411543	9.77E-11	1.17E-09	Bacteria	Firmicutes	Clostridia	Clostridiales	Family_XI	Anaerococcus	0.00E+00	Control	Otu0090	D10_BBvsControl
Otu00932	33.73562774	0.708384261	0.237482037	2.982896176	0.002855348	0.010042949	Bacteria	Firmicutes	Clostridia	Clostridiales	Lachnospiraceae	Lachnospiraceae_ge	1.00E-02	BB	Otu0093	D10_BBvsControl
Otu00942	15.68728982	2.966693065	0.308992036	9.601195883	7.90E-22	2.02E-20	Bacteria	Firmicutes	Negativicutes	Selenomonadales	Acidaminococcaceae	Succiniclasticum	0.00E+00	BB	Otu0094	D10_BBvsControl
Otu00982	10.62231047	-1.152140968	0.366331848	-3.145074537	0.001660445	0.006514054	Bacteria	Firmicutes	Clostridia	Clostridiales	Peptostreptococcaceae	Peptostreptococcus	7.00E-03	Control	Otu0098	D10_BBvsControl
Otu01011	17.84941802	-1.155746871	0.357352353	-3.234194098	0.001219865	0.005184427	Bacteria	Bacteroidetes	Bacteroidia	Bacteroidales	Rikenellaceae	Rikenellaceae_RC9_gut_group	5.00E-03	Control	Otu0101	D10_BBvsControl
Otu0102	13.45694652	-2.074259359	0.387598296	-5.351569862	8.72E-08	8.09E-07	Bacteria	Bacteroidetes	Bacteroidia	Bacteroidales	Tannerellaceae	Parabacteroides	0.00E+00	Control	Otu0102	D10_BBvsControl
Otu01071	17.93050452	1.021194144	0.211141767	4.836533085	1.32E-06	1.08E-05	Bacteria	Firmicutes	Clostridia	Clostridiales	Christensenellaceae	Christensenellaceae_R-7_group	0.00E+00	BB	Otu0107	D10_BBvsControl
Otu0109	21.63074321	-1.400899396	0.560681793	-2.498564092	0.012469759	0.036340441	Bacteria	Bacteroidetes	Bacteroidia	Bacteroidales	Porphyromonadaceae	Porphyromonas	3.60E-02	Control	Otu0109	D10_BBvsControl
Otu0111	13.2331728	1.067021774	0.381014486	2.80047561	0.005102736	0.016576127	Bacteria	Firmicutes	Erysipelotrichia	Erysipelotrichales	Erysipelotrichaceae	Catenibacterium	1.70E-02	BB	Otu0111	D10_BBvsControl
Otu0114	6.629034564	-2.467918017	0.632417573	-3.902355222	9.53E-05	0.000498289	Bacteria	Firmicutes	Clostridia	Clostridiales	Family_XI	Parvimonas	0.00E+00	Control	Otu0114	D10_BBvsControl
Otu01161	25.77853886	-1.388342761	0.565613026	-2.454580601	0.014104904	0.038960531	Bacteria	Proteobacteria	Gammaproteobacteria	Betaproteobacteriales	Burkholderiaceae	Burkholderiaceae_unclassified	3.90E-02	Control	Otu0116	D10_BBvsControl
Otu01173	11.61466509	1.398094694	0.339461307	4.11856864	3.81E-05	0.00022874	Bacteria	Firmicutes	Clostridia	Clostridiales	Peptostreptococcaceae	Intestinibacter	0.00E+00	BB	Otu0117	D10_BBvsControl
Otu01211	17.54028153	0.937087253	0.252379206	3.713012924	0.000204806	0.001019037	Bacteria	Firmicutes	Clostridia	Clostridiales	Lachnospiraceae	Coprococcus_1	1.00E-03	BB	Otu0121	D10_BBvsControl
Otu01254	26.12511543	-7.848182131	0.665836127	-11.7869575	4.56E-32	4.65E-30	Bacteria	Firmicutes	Negativicutes	Selenomonadales	Veillonellaceae	Dialister	0.00E+00	Control	Otu0125	D10_BBvsControl
Otu01312	11.1352783	1.04232023	0.346742975	3.006031287	0.002646818	0.009472821	Bacteria	Firmicutes	Erysipelotrichia	Erysipelotrichales	Erysipelotrichaceae	Holdemanella	9.00E-03	BB	Otu0131	D10_BBvsControl
Otu01331	8.874081388	1.118557401	0.288389815	3.87863005	0.000105046	0.000535736	Bacteria	Firmicutes	Clostridia	Clostridiales	Ruminococcaceae	Ruminiclostridium_9	1.00E-03	BB	Otu0133	D10_BBvsControl
Otu0135	21.2347372	-1.316401253	0.272091972	-4.838074574	1.31E-06	1.08E-05	Bacteria	Actinobacteria	Coriobacteriia	Coriobacteriales	Eggerthellaceae	Eggerthellaceae_unclassified	0.00E+00	Control	Otu0135	D10_BBvsControl
Otu0139	6.55488462	-1.435577286	0.440515045	-3.258860968	0.001118605	0.004855221	Bacteria	Actinobacteria	Actinobacteria	Actinomycetales	Actinomycetaceae	Actinomyces	5.00E-03	Control	Otu0139	D10_BBvsControl
Otu01492	7.271944014	1.118129693	0.397000869	2.816441421	0.00485589	0.016239369	Bacteria	Firmicutes	Clostridia	Clostridiales	Ruminococcaceae	Negativibacillus	1.60E-02	BB	Otu0149	D10_BBvsControl
Otu0155	3.74849189	-1.592067076	0.50919615	-3.126628264	0.001768234	0.006806031	Bacteria	Epsilonbacteraeota	Campylobacteria	Campylobacterales	Campylobacteraceae	Campylobacter	7.00E-03	Control	Otu0155	D10_BBvsControl
Otu01562	4.154887403	-2.913278754	0.56945281	-5.115926559	3.12E-07	2.77E-06	Bacteria	Bacteria_unclassified	Bacteria_unclassified	Bacteria_unclassified	Bacteria_unclassified	Bacteria_unclassified	0.00E+00	Control	Otu0156	D10_BBvsControl
Otu01671	13.46042802	0.812854088	0.281722555	2.885299997	0.003910408	0.013520734	Bacteria	Firmicutes	Clostridia	Clostridiales	Ruminococcaceae	Oscillospira	1.40E-02	BB	Otu0167	D10_BBvsControl
Otu01691	9.319380545	-0.779452673	0.291023593	-2.678314372	0.007399373	0.023222649	Bacteria	Firmicutes	Clostridia	Clostridiales	Peptococcaceae	Peptococcus	2.30E-02	Control	Otu0169	D10_BBvsControl
Otu0192	7.285437505	0.968132828	0.386877647	2.502426375	0.012334528	0.036340441	Bacteria	Firmicutes	Clostridia	Clostridiales	Lachnospiraceae	Lachnospiraceae_ND3007_group	3.60E-02	BB	Otu0192	D10_BBvsControl
Otu02001	6.240329141	-1.064189038	0.34533816	-3.081585412	0.002059014	0.00766994	Bacteria	Actinobacteria	Coriobacteriia	Coriobacteriales	Eggerthellaceae	Enterorhabdus	8.00E-03	Control	Otu0200	D10_BBvsControl
Otu02011	13.49910327	0.785123184	0.276724254	2.83720408	0.004551051	0.015473574	Bacteria	Firmicutes	Clostridia	Clostridiales	Ruminococcaceae	Ruminococcus_1	1.50E-02	BB	Otu0201	D10_BBvsControl
Otu0216	9.426003157	-5.716732949	1.006758505	-5.678355752	1.36E-08	1.46E-07	Bacteria	Proteobacteria	Alphaproteobacteria	Caulobacterales	Caulobacteraceae	Brevundimonas	0.00E+00	Control	Otu0216	D10_BBvsControl
Otu02432	2.427703585	-3.030723137	0.673666376	-4.498848755	6.83E-06	4.81E-05	Bacteria	Actinobacteria	Coriobacteriia	Coriobacteriales	Atopobiaceae	Atopobium	0.00E+00	Control	Otu0243	D10_BBvsControl
Otu0260	3.075175155	1.378931288	0.569799706	2.420028081	0.015519309	0.042212519	Bacteria	Firmicutes	Clostridia	Clostridiales	Lachnospiraceae	Lachnoclostridium	4.20E-02	BB	Otu0260	D10_BBvsControl
Otu0266	11.14278043	-1.597059928	0.495929833	-3.220334453	0.001280411	0.005330692	Bacteria	Fusobacteria	Fusobacteriia	Fusobacteriales	Leptotrichiaceae	Leptotrichia	5.00E-03	Control	Otu0266	D10_BBvsControl
Otu02753	4.466517642	1.977904584	0.623133008	3.174129052	0.001502869	0.006011474	Bacteria	Proteobacteria	Gammaproteobacteria	Pseudomonadales	Pseudomonadaceae	Pseudomonas	6.00E-03	BB	Otu0275	D10_BBvsControl
Otu03241	7.270905427	-2.189300982	0.478524009	-4.575112101	4.76E-06	3.60E-05	Bacteria	Firmicutes	Erysipelotrichia	Erysipelotrichales	Erysipelotrichaceae	Sharpea	0.00E+00	Control	Otu0324	D10_BBvsControl
Otu0330	3.590310678	-1.642484274	0.513008033	-3.201673597	0.001366317	0.005574574	Bacteria	Firmicutes	Negativicutes	Selenomonadales	Acidaminococcaceae	Acidaminococcus	6.00E-03	Control	Otu0330	D10_BBvsControl
Otu0429	2.543060388	-3.0910932	0.760094876	-4.066720215	4.77E-05	0.000270183	Bacteria	Firmicutes	Clostridia	Clostridiales	Lachnospiraceae	Anaerostipes	0.00E+00	Control	Otu0429	D10_BBvsControl
Otu0539	0.710477378	-2.601832974	1.087555037	-2.392369017	0.016740002	0.04493369	Bacteria	Kiritimatiellaeota	Kiritimatiellae	WCHB1-41	WCHB1-41_fa	WCHB1-41_ge	4.50E-02	Control	Otu0539	D10_BBvsControl
Otu0585	1.10844494	-3.590625414	1.430409848	-2.51020742	0.012066026	0.036198079	Bacteria	Firmicutes	Clostridia	Clostridiales	Ruminococcaceae	Fastidiosipila	3.60E-02	Control	Otu0585	D10_BBvsControl
Otu00113	550.5886355	4.57446353	0.456829091	10.01351189	1.33E-23	4.56E-22	Bacteria	Bacteroidetes	Bacteroidia	Flavobacteriales	Weeksellaceae	Chryseobacterium	0.00E+00	BB	Otu0011	D14_BBvsControl
Otu00153	327.2737011	5.571023877	0.309546446	17.99737634	2.04E-72	2.10E-70	Bacteria	Bacteroidetes	Bacteroidia	Flavobacteriales	Weeksellaceae	Empedobacter	0.00E+00	BB	Otu0015	D14_BBvsControl
Otu00192	329.9690753	-1.095181584	0.23172984	-4.726113765	2.29E-06	1.57E-05	Bacteria	Firmicutes	Bacilli	Lactobacillales	Leuconostocaceae	Weissella	0.00E+00	Control	Otu0019	D14_BBvsControl
Otu00202	122.1455261	-0.677626658	0.163962429	-4.13281667	3.58E-05	0.000189279	Bacteria	Firmicutes	Negativicutes	Selenomonadales	Veillonellaceae	Megasphaera	0.00E+00	Control	Otu0020	D14_BBvsControl
Otu00224	221.5978544	0.520123271	0.189511041	2.74455393	0.00605932	0.020132579	Bacteria	Firmicutes	Clostridia	Clostridiales	Peptostreptococcaceae	Terrisporobacter	2.00E-02	BB	Otu0022	D14_BBvsControl
Otu00264	174.0553845	3.349744399	0.253239825	13.22755773	6.08E-40	3.13E-38	Bacteria	Firmicutes	Bacilli	Lactobacillales	Aerococcaceae	Aerococcus	0.00E+00	BB	Otu0026	D14_BBvsControl
Otu00271	233.6649167	3.143335441	0.43972091	7.148478425	8.77E-13	1.29E-11	Bacteria	Proteobacteria	Gammaproteobacteria	Pseudomonadales	Moraxellaceae	Enhydrobacter	0.00E+00	BB	Otu0027	D14_BBvsControl
Otu00303	135.9249878	1.837100434	0.25845749	7.10794039	1.18E-12	1.62E-11	Bacteria	Firmicutes	Bacilli	Lactobacillales	Streptococcaceae	Lactococcus	0.00E+00	BB	Otu0030	D14_BBvsControl
Otu00312	181.5635944	-0.766027041	0.121759226	-6.291326468	3.15E-10	3.09E-09	Bacteria	Firmicutes	Clostridia	Clostridiales	Lachnospiraceae	Blautia	0.00E+00	Control	Otu0031	D14_BBvsControl
Otu00324	39.22005238	8.535843934	0.968460473	8.813827895	1.21E-18	3.11E-17	Bacteria	Proteobacteria	Gammaproteobacteria	Betaproteobacteriales	Burkholderiaceae	Bordetella	0.00E+00	BB	Otu0032	D14_BBvsControl
Otu00342	219.9883203	5.371140141	0.19273834	27.8675231	6.61E-171	1.36E-168	Bacteria	Proteobacteria	Gammaproteobacteria	Pseudomonadales	Moraxellaceae	Acinetobacter	0.00E+00	BB	Otu0034	D14_BBvsControl
Otu00384	80.50531968	-0.559456097	0.159611067	-3.505120972	0.0004564	0.001918742	Bacteria	Firmicutes	Negativicutes	Selenomonadales	Veillonellaceae	uncultured	2.00E-03	Control	Otu0038	D14_BBvsControl
Otu0040	64.44715095	-0.328612671	0.121921084	-2.69528995	0.00703274	0.022636633	Bacteria	Firmicutes	Clostridia	Clostridiales	Ruminococcaceae	Ruminococcaceae_UCG-002	2.30E-02	Control	Otu0040	D14_BBvsControl
Otu00422	86.225351	-0.660557647	0.254739593	-2.593070196	0.009512335	0.030146786	Bacteria	Actinobacteria	Coriobacteriia	Coriobacteriales	Coriobacteriaceae	Collinsella	3.00E-02	Control	Otu0042	D14_BBvsControl
Otu00452	39.20303143	-1.104975121	0.333774516	-3.310543702	0.000931149	0.003552161	Bacteria	Bacteroidetes	Bacteroidia	Bacteroidales	Prevotellaceae	uncultured	4.00E-03	Control	Otu0045	D14_BBvsControl
Otu00465	49.13850037	-2.680971162	0.301006135	-8.906699387	5.26E-19	1.55E-17	Bacteria	Firmicutes	Bacilli	Lactobacillales	Leuconostocaceae	Leuconostoc	0.00E+00	Control	Otu0046	D14_BBvsControl
Otu00493	84.59388704	9.642387257	0.725352568	13.29337991	2.53E-40	1.74E-38	Bacteria	Actinobacteria	Actinobacteria	Corynebacteriales	Corynebacteriaceae	Corynebacterium_1	0.00E+00	BB	Otu0049	D14_BBvsControl
Otu00502	52.75226789	0.630657164	0.195343874	3.228446085	0.001244647	0.004578524	Bacteria	Firmicutes	Clostridia	Clostridiales	Ruminococcaceae	Ruminococcaceae_UCG-005	5.00E-03	BB	Otu0050	D14_BBvsControl
Otu00513	77.44834561	0.849054556	0.195813284	4.336041651	1.45E-05	8.30E-05	Bacteria	Firmicutes	Clostridia	Clostridiales	Peptostreptococcaceae	Romboutsia	0.00E+00	BB	Otu0051	D14_BBvsControl
Otu00523	70.75599275	-1.29304279	0.183512019	-7.046093194	1.84E-12	2.37E-11	Bacteria	Firmicutes	Clostridia	Clostridiales	Family_XIII	Mogibacterium	0.00E+00	Control	Otu0052	D14_BBvsControl
Otu00531	33.11332716	2.882593888	0.257747371	11.18379552	4.90E-29	2.02E-27	Bacteria	Firmicutes	Bacilli	Lactobacillales	Enterococcaceae	Enterococcus	0.00E+00	BB	Otu0053	D14_BBvsControl
Otu00573	83.85244909	-0.833734225	0.286998715	-2.905010307	0.00367241	0.01250958	Bacteria	Bacteroidetes	Bacteroidia	Bacteroidales	Prevotellaceae	Alloprevotella	1.30E-02	Control	Otu0057	D14_BBvsControl
Otu00645	54.79326532	-2.267365311	0.289467916	-7.832872621	4.77E-15	8.19E-14	Bacteria	Actinobacteria	Coriobacteriia	Coriobacteriales	Atopobiaceae	Olsenella	0.00E+00	Control	Otu0064	D14_BBvsControl
Otu00663	26.86308668	0.713318349	0.278894318	2.557665408	0.010537743	0.031923162	Bacteria	Bacteroidetes	Bacteroidia	Bacteroidales	Prevotellaceae	Prevotella_1	3.20E-02	BB	Otu0066	D14_BBvsControl
Otu00671	12.28299557	5.417804721	0.90737152	5.970878085	2.36E-09	2.21E-08	Bacteria	Actinobacteria	Actinobacteria	Micrococcales	Dermabacteraceae	Brachybacterium	0.00E+00	BB	Otu0067	D14_BBvsControl
Otu00691	4.47295728	-4.650395012	0.854450927	-5.442553651	5.25E-08	4.33E-07	Bacteria	Firmicutes	Clostridia	Clostridiales	Lachnospiraceae	Lachnospiraceae_XPB1014_group	0.00E+00	Control	Otu0069	D14_BBvsControl
Otu00722	64.19208853	0.771189662	0.192408877	4.008077354	6.12E-05	0.000307568	Bacteria	Firmicutes	Clostridia	Clostridiales	Clostridiaceae_1	Clostridium_sensu_stricto_6	0.00E+00	BB	Otu0072	D14_BBvsControl
Otu00731	34.26497558	0.407495433	0.165021685	2.469344765	0.013536073	0.040412045	Bacteria	Firmicutes	Clostridia	Clostridiales	Ruminococcaceae	Ruminococcus_2	4.00E-02	BB	Otu0073	D14_BBvsControl
Otu00763	41.88609631	0.952950259	0.207744433	4.587127772	4.49E-06	2.81E-05	Bacteria	Firmicutes	Clostridia	Clostridiales	Lachnospiraceae	Dorea	0.00E+00	BB	Otu0076	D14_BBvsControl
Otu00841	21.30469748	-0.855838121	0.210435744	-4.066980758	4.76E-05	0.000245275	Bacteria	Firmicutes	Clostridia	Clostridiales	Lachnospiraceae	Coprococcus_3	0.00E+00	Control	Otu0084	D14_BBvsControl
Otu00892	31.87182332	5.101908514	0.620549939	8.221592159	2.01E-16	4.14E-15	Bacteria	Proteobacteria	Gammaproteobacteria	Betaproteobacteriales	Burkholderiaceae	Massilia	0.00E+00	BB	Otu0089	D14_BBvsControl
Otu00903	9.783035717	-3.931037776	0.598534231	-6.567774356	5.11E-11	5.26E-10	Bacteria	Firmicutes	Clostridia	Clostridiales	Family_XI	Anaerococcus	0.00E+00	Control	Otu0090	D14_BBvsControl
Otu00943	15.83299669	3.501514486	0.40652255	8.613333962	7.10E-18	1.62E-16	Bacteria	Firmicutes	Negativicutes	Selenomonadales	Acidaminococcaceae	Succiniclasticum	0.00E+00	BB	Otu0094	D14_BBvsControl
Otu00961	27.78670209	-0.943289188	0.270926376	-3.481717812	0.000498208	0.002052619	Bacteria	Bacteroidetes	Bacteroidia	Bacteroidales	Muribaculaceae	Muribaculaceae_ge	2.00E-03	Control	Otu0096	D14_BBvsControl
Otu00991	5.378112523	5.949382496	0.738783749	8.052941746	8.08E-16	1.51E-14	Bacteria	Firmicutes	Bacilli	Bacillales	Planococcaceae	Kurthia	0.00E+00	BB	Otu0099	D14_BBvsControl
Otu0106	31.40573442	0.69476379	0.208324624	3.335005603	0.000852977	0.003315344	Bacteria	Firmicutes	Clostridia	Clostridiales	Ruminococcaceae	Ruminococcaceae_UCG-014	3.00E-03	BB	Otu0106	D14_BBvsControl
Otu01111	16.54291692	0.960919934	0.320895647	2.99449351	0.002749009	0.009763722	Bacteria	Firmicutes	Erysipelotrichia	Erysipelotrichales	Erysipelotrichaceae	Catenibacterium	1.00E-02	BB	Otu0111	D14_BBvsControl
Otu01132	23.80497466	-1.183408166	0.460452171	-2.570100091	0.010166914	0.031733094	Bacteria	Firmicutes	Erysipelotrichia	Erysipelotrichales	Erysipelotrichaceae	Catenisphaera	3.20E-02	Control	Otu0113	D14_BBvsControl
Otu01162	41.29783426	2.657284318	0.40284779	6.596248961	4.22E-11	4.57E-10	Bacteria	Proteobacteria	Gammaproteobacteria	Betaproteobacteriales	Burkholderiaceae	Burkholderiaceae_unclassified	0.00E+00	BB	Otu0116	D14_BBvsControl
Otu01181	23.27659055	-0.746228058	0.255684501	-2.918550219	0.003516632	0.012278411	Bacteria	Actinobacteria	Coriobacteriia	Coriobacteriales	Atopobiaceae	uncultured	1.20E-02	Control	Otu0118	D14_BBvsControl
Otu0123	32.54346674	-0.735474915	0.185165449	-3.971987861	7.13E-05	0.000349589	Bacteria	Firmicutes	Clostridia	Clostridiales	Family_XIII	Family_XIII_AD3011_group	0.00E+00	Control	Otu0123	D14_BBvsControl
Otu01255	5.372568397	-5.593063751	0.829039071	-6.746441693	1.52E-11	1.73E-10	Bacteria	Firmicutes	Negativicutes	Selenomonadales	Veillonellaceae	Dialister	0.00E+00	Control	Otu0125	D14_BBvsControl
Otu01391	8.789439472	-1.542618181	0.434556076	-3.549871389	0.000385419	0.001654092	Bacteria	Actinobacteria	Actinobacteria	Actinomycetales	Actinomycetaceae	Actinomyces	2.00E-03	Control	Otu0139	D14_BBvsControl
Otu0152	33.85800349	0.600289834	0.234498419	2.55988862	0.010470571	0.031923162	Bacteria	Firmicutes	Clostridia	Clostridiales	Ruminococcaceae	Ruminococcaceae_unclassified	3.20E-02	BB	Otu0152	D14_BBvsControl
Otu01672	22.60445677	1.194054753	0.253623931	4.707973537	2.50E-06	1.61E-05	Bacteria	Firmicutes	Clostridia	Clostridiales	Ruminococcaceae	Oscillospira	0.00E+00	BB	Otu0167	D14_BBvsControl
Otu01791	16.61275661	4.331816192	0.582696116	7.434091412	1.05E-13	1.67E-12	Bacteria	Bacteroidetes	Bacteroidia	Sphingobacteriales	Sphingobacteriaceae	Sphingobacterium	0.00E+00	BB	Otu0179	D14_BBvsControl
Otu01881	2.321047597	-4.21312837	1.261891782	-3.338739843	0.000841593	0.003315344	Bacteria	Bacteroidetes	Bacteroidia	Bacteroidales	Rikenellaceae	dgA-11_gut_group	3.00E-03	Control	Otu0188	D14_BBvsControl
Otu01981	7.85745766	3.217931749	0.682716839	4.713420797	2.44E-06	1.61E-05	Bacteria	Actinobacteria	Actinobacteria	Micrococcales	Micrococcaceae	Kocuria	0.00E+00	BB	Otu0198	D14_BBvsControl
Otu02002	12.42610744	-1.937874925	0.442679931	-4.377598329	1.20E-05	7.06E-05	Bacteria	Actinobacteria	Coriobacteriia	Coriobacteriales	Eggerthellaceae	Enterorhabdus	0.00E+00	Control	Otu0200	D14_BBvsControl
Otu02012	21.54692895	1.245116721	0.334169045	3.726008561	0.000194536	0.000893451	Bacteria	Firmicutes	Clostridia	Clostridiales	Ruminococcaceae	Ruminococcus_1	1.00E-03	BB	Otu0201	D14_BBvsControl
Otu02031	13.79281004	-1.71938435	0.296458279	-5.799751508	6.64E-09	5.95E-08	Bacteria	Actinobacteria	Coriobacteriia	Coriobacteriales	Atopobiaceae	Atopobiaceae_ge	0.00E+00	Control	Otu0203	D14_BBvsControl
Otu0224	5.228248359	5.603801832	0.985810835	5.684459566	1.31E-08	1.13E-07	Bacteria	Actinobacteria	Actinobacteria	Micrococcales	Micrococcaceae	Micrococcaceae_unclassified	0.00E+00	BB	Otu0224	D14_BBvsControl
Otu02754	7.541025004	5.303099337	0.770712954	6.880770989	5.95E-12	7.21E-11	Bacteria	Proteobacteria	Gammaproteobacteria	Pseudomonadales	Pseudomonadaceae	Pseudomonas	0.00E+00	BB	Otu0275	D14_BBvsControl
Otu0276	1.652506135	4.287790913	1.15102734	3.725185981	0.000195171	0.000893451	Bacteria	Bacteroidetes	Bacteroidia	Cytophagales	Spirosomaceae	Dyadobacter	1.00E-03	BB	Otu0276	D14_BBvsControl
Otu0278	2.200158005	4.628452764	0.917527044	5.044486477	4.55E-07	3.47E-06	Bacteria	Proteobacteria	Gammaproteobacteria	Pasteurellales	Pasteurellaceae	Pasteurella	0.00E+00	BB	Otu0278	D14_BBvsControl
Otu0334	2.202179929	3.744492193	0.903259408	4.145533563	3.39E-05	0.000183786	Bacteria	Proteobacteria	Alphaproteobacteria	Rhizobiales	Rhizobiaceae	Rhizobiaceae_unclassified	0.00E+00	BB	Otu0334	D14_BBvsControl
Otu0348	1.541735497	2.942851934	0.895165442	3.287495022	0.00101083	0.003786017	Bacteria	Firmicutes	Clostridia	Clostridiales	Ruminococcaceae	Ruminococcaceae_UCG-009	4.00E-03	BB	Otu0348	D14_BBvsControl
Otu03683	2.047457065	-3.278102127	0.888278636	-3.690398478	0.000223903	0.001002696	Bacteria	Firmicutes	Clostridia	Clostridiales	Family_XI	Peptoniphilus	1.00E-03	Control	Otu0368	D14_BBvsControl
Otu0375	0.997040136	-3.006806174	1.101298373	-2.730237553	0.00632887	0.020694401	Bacteria	Firmicutes	Clostridia	Clostridiales	Family_XI	Finegoldia	2.10E-02	Control	Otu0375	D14_BBvsControl
Otu03871	4.07576774	3.154266864	0.870740497	3.622510812	0.000291757	0.001278766	Bacteria	Proteobacteria	Gammaproteobacteria	Xanthomonadales	Xanthomonadaceae	Stenotrophomonas	1.00E-03	BB	Otu0387	D14_BBvsControl
Otu0408	3.656461322	5.121924641	1.065958371	4.804995	1.55E-06	1.10E-05	Bacteria	Proteobacteria	Alphaproteobacteria	Rhizobiales	Rhizobiaceae	Pseudochrobactrum	0.00E+00	BB	Otu0408	D14_BBvsControl
Otu04291	2.462743543	-2.367948749	0.739766811	-3.200939421	0.001369803	0.004950517	Bacteria	Firmicutes	Clostridia	Clostridiales	Lachnospiraceae	Anaerostipes	5.00E-03	Control	Otu0429	D14_BBvsControl
Otu0432	1.145320321	3.776691083	1.301273594	2.902303636	0.003704293	0.01250958	Bacteria	Proteobacteria	Alphaproteobacteria	Rhizobiales	Devosiaceae	Devosia	1.30E-02	BB	Otu0432	D14_BBvsControl
Otu0467	3.042868152	5.135433886	1.023977967	5.015180062	5.30E-07	3.90E-06	Bacteria	Firmicutes	Bacilli	Bacillales	Paenibacillaceae	Saccharibacillus	0.00E+00	BB	Otu0467	D14_BBvsControl
Otu04831	1.699066048	4.236636987	0.930805466	4.551581551	5.32E-06	3.23E-05	Bacteria	Firmicutes	Clostridia	Clostridiales	Lachnospiraceae	Coprococcus_2	0.00E+00	BB	Otu0483	D14_BBvsControl
Otu0494	2.49820841	4.570571762	0.846536636	5.399142305	6.70E-08	5.31E-07	Bacteria	Proteobacteria	Gammaproteobacteria	Pseudomonadales	Moraxellaceae	Psychrobacter	0.00E+00	BB	Otu0494	D14_BBvsControl
Otu0498	2.545427976	3.455179925	0.820368064	4.21174358	2.53E-05	0.000141086	Bacteria	Firmicutes	Clostridia	Clostridiales	Clostridiaceae_1	Clostridiaceae_1_unclassified	0.00E+00	BB	Otu0498	D14_BBvsControl
Otu0609	1.890651091	4.500525109	1.335013232	3.371146445	0.000748561	0.003023597	Bacteria	Bacteroidetes	Bacteroidia	Flavobacteriales	Flavobacteriaceae	Flavobacterium	3.00E-03	BB	Otu0609	D14_BBvsControl
Otu0686	1.382077633	4.034155588	1.055387202	3.822441262	0.000132137	0.000633028	Bacteria	Actinobacteria	Actinobacteria	Micrococcales	Microbacteriaceae	Leucobacter	1.00E-03	BB	Otu0686	D14_BBvsControl
Otu00091	687.4677359	-1.233508343	0.244022876	-5.054888156	4.31E-07	3.34E-06	Bacteria	Bacteroidetes	Bacteroidia	Bacteroidales	Prevotellaceae	Prevotella_9	0.00E+00	Control	Otu0009	D21_BBvsControl
Otu00124	201.0244967	-0.917707316	0.130531838	-7.030524757	2.06E-12	3.86E-11	Bacteria	Firmicutes	Bacilli	Lactobacillales	Lactobacillaceae	Lactobacillus	0.00E+00	Control	Otu0012	D21_BBvsControl
Otu00143	447.2032032	0.590297067	0.134180621	4.399272124	1.09E-05	6.79E-05	Bacteria	Firmicutes	Clostridia	Clostridiales	Clostridiaceae_1	Clostridium_sensu_stricto_1	0.00E+00	BB	Otu0014	D21_BBvsControl
Otu00154	210.5708239	2.276835796	0.356614345	6.384588357	1.72E-10	2.27E-09	Bacteria	Bacteroidetes	Bacteroidia	Flavobacteriales	Weeksellaceae	Empedobacter	0.00E+00	BB	Otu0015	D21_BBvsControl
Otu00203	141.3849308	-0.48822471	0.15000862	-3.254644373	0.001135344	0.004561651	Bacteria	Firmicutes	Negativicutes	Selenomonadales	Veillonellaceae	Megasphaera	5.00E-03	Control	Otu0020	D21_BBvsControl
Otu0025	20.11891246	1.974885937	0.460311233	4.290327488	1.78E-05	0.000102929	Bacteria	Firmicutes	Bacilli	Bacillales	Staphylococcaceae	Staphylococcus	0.00E+00	BB	Otu0025	D21_BBvsControl
Otu00265	132.2854999	1.756424453	0.239538691	7.332529225	2.26E-13	5.08E-12	Bacteria	Firmicutes	Bacilli	Lactobacillales	Aerococcaceae	Aerococcus	0.00E+00	BB	Otu0026	D21_BBvsControl
Otu00313	135.5984351	-0.921170654	0.157912461	-5.833425988	5.43E-09	5.82E-08	Bacteria	Firmicutes	Clostridia	Clostridiales	Lachnospiraceae	Blautia	0.00E+00	Control	Otu0031	D21_BBvsControl
Otu00325	14.7840287	7.114425859	1.117242231	6.367845449	1.92E-10	2.40E-09	Bacteria	Proteobacteria	Gammaproteobacteria	Betaproteobacteriales	Burkholderiaceae	Bordetella	0.00E+00	BB	Otu0032	D21_BBvsControl
Otu00343	53.031015	1.161521564	0.354113843	3.280079519	0.001037778	0.004324076	Bacteria	Proteobacteria	Gammaproteobacteria	Pseudomonadales	Moraxellaceae	Acinetobacter	4.00E-03	BB	Otu0034	D21_BBvsControl
Otu00385	29.90742668	-2.200352819	0.310038303	-7.097035423	1.27E-12	2.61E-11	Bacteria	Firmicutes	Negativicutes	Selenomonadales	Veillonellaceae	uncultured	0.00E+00	Control	Otu0038	D21_BBvsControl
Otu00392	41.75389322	-2.171378399	0.236468644	-9.182521448	4.21E-20	4.74E-18	Bacteria	Firmicutes	Clostridia	Clostridiales	Ruminococcaceae	Faecalibacterium	0.00E+00	Control	Otu0039	D21_BBvsControl
Otu00401	49.74242865	0.558072235	0.184094612	3.031442519	0.002433883	0.008952457	Bacteria	Firmicutes	Clostridia	Clostridiales	Ruminococcaceae	Ruminococcaceae_UCG-002	9.00E-03	BB	Otu0040	D21_BBvsControl
Otu00443	47.64463386	-1.267390496	0.197470212	-6.418135093	1.38E-10	1.94E-09	Bacteria	Firmicutes	Clostridia	Clostridiales	Lachnospiraceae	Agathobacter	0.00E+00	Control	Otu0044	D21_BBvsControl
Otu00453	65.89935815	-2.119962473	0.31427519	-6.745561036	1.52E-11	2.29E-10	Bacteria	Bacteroidetes	Bacteroidia	Bacteroidales	Prevotellaceae	uncultured	0.00E+00	Control	Otu0045	D21_BBvsControl
Otu00466	11.40075979	-1.779298975	0.553651728	-3.213751323	0.001310131	0.005171569	Bacteria	Firmicutes	Bacilli	Lactobacillales	Leuconostocaceae	Leuconostoc	5.00E-03	Control	Otu0046	D21_BBvsControl
Otu00473	76.61389836	-2.055480033	0.246422982	-8.341267578	7.35E-17	4.72E-15	Bacteria	Firmicutes	Negativicutes	Selenomonadales	Veillonellaceae	Veillonellaceae_unclassified	0.00E+00	Control	Otu0047	D21_BBvsControl
Otu00494	79.11393223	4.866304489	0.38251859	12.7217464	4.48E-37	1.01E-34	Bacteria	Actinobacteria	Actinobacteria	Corynebacteriales	Corynebacteriaceae	Corynebacterium_1	0.00E+00	BB	Otu0049	D21_BBvsControl
Otu00503	46.44609218	0.938678866	0.220795773	4.251344368	2.12E-05	0.000119526	Bacteria	Firmicutes	Clostridia	Clostridiales	Ruminococcaceae	Ruminococcaceae_UCG-005	0.00E+00	BB	Otu0050	D21_BBvsControl
Otu00514	57.58438017	1.209422969	0.177551063	6.811690965	9.65E-12	1.55E-10	Bacteria	Firmicutes	Clostridia	Clostridiales	Peptostreptococcaceae	Romboutsia	0.00E+00	BB	Otu0051	D21_BBvsControl
Otu00532	29.05109431	2.171215244	0.265899447	8.165550061	3.20E-16	1.20E-14	Bacteria	Firmicutes	Bacilli	Lactobacillales	Enterococcaceae	Enterococcus	0.00E+00	BB	Otu0053	D21_BBvsControl
Otu0055	33.43679894	0.826150814	0.288225386	2.866336053	0.004152532	0.013785548	Bacteria	Bacteroidetes	Bacteroidia	Bacteroidales	Prevotellaceae	Prevotellaceae_UCG-003	1.40E-02	BB	Otu0055	D21_BBvsControl
Otu00574	118.1133954	-1.080468178	0.249215772	-4.335472699	1.45E-05	8.61E-05	Bacteria	Bacteroidetes	Bacteroidia	Bacteroidales	Prevotellaceae	Alloprevotella	0.00E+00	Control	Otu0057	D21_BBvsControl
Otu00602	51.74421251	1.690701773	0.304936668	5.544435776	2.95E-08	2.65E-07	Bacteria	Spirochaetes	Spirochaetia	Spirochaetales	Spirochaetaceae	Treponema_2	0.00E+00	BB	Otu0060	D21_BBvsControl
Otu00652	40.89325431	-1.146983639	0.185127047	-6.195656764	5.80E-10	6.87E-09	Bacteria	Firmicutes	Clostridia	Clostridiales	Ruminococcaceae	Subdoligranulum	0.00E+00	Control	Otu0065	D21_BBvsControl
Otu00664	46.07240185	-2.106509582	0.262241593	-8.03270586	9.53E-16	3.06E-14	Bacteria	Bacteroidetes	Bacteroidia	Bacteroidales	Prevotellaceae	Prevotella_1	0.00E+00	Control	Otu0066	D21_BBvsControl
Otu00702	24.57089327	-0.675003541	0.273749738	-2.465768718	0.013671958	0.037514519	Bacteria	Bacteroidetes	Bacteroidia	Bacteroidales	Prevotellaceae	Prevotella_2	3.80E-02	Control	Otu0070	D21_BBvsControl
Otu00723	44.26991026	0.587098973	0.203194526	2.889344431	0.00386046	0.013160658	Bacteria	Firmicutes	Clostridia	Clostridiales	Clostridiaceae_1	Clostridium_sensu_stricto_6	1.30E-02	BB	Otu0072	D21_BBvsControl
Otu00743	117.0834508	0.719833675	0.30022318	2.397661878	0.016500088	0.043676705	Bacteria	Bacteroidetes	Bacteroidia	Bacteroidales	Prevotellaceae	Prevotellaceae_unclassified	4.40E-02	BB	Otu0074	D21_BBvsControl
Otu00764	34.13131626	0.61751133	0.247719257	2.492786947	0.012674487	0.036098223	Bacteria	Firmicutes	Clostridia	Clostridiales	Lachnospiraceae	Dorea	3.60E-02	BB	Otu0076	D21_BBvsControl
Otu00821	15.19932667	-1.147975947	0.379198803	-3.027372286	0.002466899	0.008952457	Bacteria	Bacteroidetes	Bacteroidia	Bacteroidales	Prevotellaceae	Prevotellaceae_UCG-001	9.00E-03	Control	Otu0082	D21_BBvsControl
Otu00852	1.518438021	-4.365009987	1.121973189	-3.890476199	0.000100048	0.000478952	Bacteria	Firmicutes	Clostridia	Clostridiales	Lachnospiraceae	Lachnospiraceae_AC2044_group	0.00E+00	Control	Otu0085	D21_BBvsControl
Otu0087	108.878307	0.409714765	0.144970663	2.826190871	0.004710519	0.015140953	Bacteria	Firmicutes	Clostridia	Clostridiales	Lachnospiraceae	Lachnospiraceae_unclassified	1.50E-02	BB	Otu0087	D21_BBvsControl
Otu00944	51.87868347	-2.178228551	0.261633954	-8.325481157	8.40E-17	4.72E-15	Bacteria	Firmicutes	Negativicutes	Selenomonadales	Acidaminococcaceae	Succiniclasticum	0.00E+00	Control	Otu0094	D21_BBvsControl
Otu01012	44.07193185	1.338245745	0.320587558	4.17435334	2.99E-05	0.000160089	Bacteria	Bacteroidetes	Bacteroidia	Bacteroidales	Rikenellaceae	Rikenellaceae_RC9_gut_group	0.00E+00	BB	Otu0101	D21_BBvsControl
Otu01061	54.55568323	0.872668672	0.200102642	4.361105204	1.29E-05	7.87E-05	Bacteria	Firmicutes	Clostridia	Clostridiales	Ruminococcaceae	Ruminococcaceae_UCG-014	0.00E+00	BB	Otu0106	D21_BBvsControl
Otu01072	33.65448225	1.104764961	0.227917444	4.847215462	1.25E-06	9.39E-06	Bacteria	Firmicutes	Clostridia	Clostridiales	Christensenellaceae	Christensenellaceae_R-7_group	0.00E+00	BB	Otu0107	D21_BBvsControl
Otu01112	18.021144	1.921336561	0.483824007	3.971147637	7.15E-05	0.000357636	Bacteria	Firmicutes	Erysipelotrichia	Erysipelotrichales	Erysipelotrichaceae	Catenibacterium	0.00E+00	BB	Otu0111	D21_BBvsControl
Otu01133	3.267724226	-1.368093602	0.522565074	-2.618034901	0.008843776	0.027258213	Bacteria	Firmicutes	Erysipelotrichia	Erysipelotrichales	Erysipelotrichaceae	Catenisphaera	2.70E-02	Control	Otu0113	D21_BBvsControl
Otu01153	29.1020916	0.811226125	0.23741903	3.41685384	0.000633493	0.002689356	Bacteria	Firmicutes	Clostridia	Clostridiales	Ruminococcaceae	Ruminococcaceae_NK4A214_group	3.00E-03	BB	Otu0115	D21_BBvsControl
Otu01212	12.03380049	-0.823906936	0.323070104	-2.550241964	0.010764818	0.031869526	Bacteria	Firmicutes	Clostridia	Clostridiales	Lachnospiraceae	Coprococcus_1	3.20E-02	Control	Otu0121	D21_BBvsControl
Otu01231	32.00129918	0.608467195	0.167241071	3.638264154	0.000274482	0.001286634	Bacteria	Firmicutes	Clostridia	Clostridiales	Family_XIII	Family_XIII_AD3011_group	1.00E-03	BB	Otu0123	D21_BBvsControl
Otu0138	29.26511073	-1.20262771	0.214115553	-5.616722796	1.95E-08	1.82E-07	Bacteria	Firmicutes	Clostridia	Clostridiales	Lachnospiraceae	Lachnospiraceae_NK4A136_group	0.00E+00	Control	Otu0138	D21_BBvsControl
Otu01551	5.891321843	2.173382449	0.615158878	3.533042481	0.000410806	0.001812381	Bacteria	Epsilonbacteraeota	Campylobacteria	Campylobacterales	Campylobacteraceae	Campylobacter	2.00E-03	BB	Otu0155	D21_BBvsControl
Otu01563	13.00410518	-1.023887719	0.320782766	-3.191841421	0.001413689	0.005484139	Bacteria	Bacteria_unclassified	Bacteria_unclassified	Bacteria_unclassified	Bacteria_unclassified	Bacteria_unclassified	5.00E-03	Control	Otu0156	D21_BBvsControl
Otu01573	6.891917273	1.579252837	0.399080759	3.957226203	7.58E-05	0.000370884	Bacteria	Firmicutes	Erysipelotrichia	Erysipelotrichales	Erysipelotrichaceae	Erysipelotrichaceae_unclassified	0.00E+00	BB	Otu0157	D21_BBvsControl
Otu0158	5.32169405	2.20447829	0.609638971	3.61603899	0.000299145	0.001373627	Bacteria	Bacteroidetes	Bacteroidia	Bacteroidales	Bacteroidaceae	Bacteroides	1.00E-03	BB	Otu0158	D21_BBvsControl
Otu01882	0.9780068	-3.713104081	1.295892015	-2.865288186	0.004166299	0.013785548	Bacteria	Bacteroidetes	Bacteroidia	Bacteroidales	Rikenellaceae	dgA-11_gut_group	1.40E-02	Control	Otu0188	D21_BBvsControl
Otu0191	12.94104335	2.177664177	0.764786742	2.84741361	0.004407606	0.014372627	Bacteria	Deinococcus-Thermus	Deinococci	Deinococcales	Deinococcaceae	Deinococcus	1.40E-02	BB	Otu0191	D21_BBvsControl
Otu01931	12.1891178	3.759023806	0.504699032	7.448050357	9.47E-14	2.37E-12	Bacteria	Bacteroidetes	Bacteroidia	Bacteroidales	Muribaculaceae	Muribaculaceae_unclassified	0.00E+00	BB	Otu0193	D21_BBvsControl
Otu01953	3.089731001	2.219751473	0.832715435	2.66567831	0.007683317	0.024348541	Bacteria	Firmicutes	Clostridia	Clostridiales	Ruminococcaceae	Fournierella	2.40E-02	BB	Otu0195	D21_BBvsControl
Otu01982	8.000317446	3.380502106	0.728811045	4.638379356	3.51E-06	2.47E-05	Bacteria	Actinobacteria	Actinobacteria	Micrococcales	Micrococcaceae	Kocuria	0.00E+00	BB	Otu0198	D21_BBvsControl
Otu02003	13.78577714	-2.433054016	0.462545575	-5.260138997	1.44E-07	1.20E-06	Bacteria	Actinobacteria	Coriobacteriia	Coriobacteriales	Eggerthellaceae	Enterorhabdus	0.00E+00	Control	Otu0200	D21_BBvsControl
Otu0208	10.78722663	-2.349546665	0.335322393	-7.006828985	2.44E-12	4.22E-11	Bacteria	Firmicutes	Clostridia	Clostridiales	Lachnospiraceae	Syntrophococcus	0.00E+00	Control	Otu0208	D21_BBvsControl
Otu0221	8.353363163	6.302206262	0.763799908	8.251122055	1.57E-16	7.06E-15	Bacteria	Bacteroidetes	Bacteroidia	Bacteroidales	Bacteroidales_RF16_group	Bacteroidales_RF16_group_ge	0.00E+00	BB	Otu0221	D21_BBvsControl
Otu02221	4.023591011	-1.812577654	0.573815641	-3.158815345	0.001584118	0.006041129	Bacteria	Firmicutes	Clostridia	Clostridiales	Lachnospiraceae	Roseburia	6.00E-03	Control	Otu0222	D21_BBvsControl
Otu02241	11.18428826	6.138273534	0.820525443	7.48090579	7.38E-14	2.08E-12	Bacteria	Actinobacteria	Actinobacteria	Micrococcales	Micrococcaceae	Micrococcaceae_unclassified	0.00E+00	BB	Otu0224	D21_BBvsControl
Otu0228	1.23882751	-3.083044457	1.181344552	-2.60977583	0.009060157	0.027547775	Bacteria	Firmicutes	Bacilli	Bacillales	Family_XI	Gemella	2.80E-02	Control	Otu0228	D21_BBvsControl
Otu0250	3.963373909	1.846659438	0.711767446	2.594470213	0.009473682	0.028421047	Bacteria	Bacteroidetes	Bacteroidia	Bacteroidales	Prevotellaceae	Prevotellaceae_UCG-004	2.80E-02	BB	Otu0250	D21_BBvsControl
Otu0263	17.33926738	-3.505425716	0.785195814	-4.464396846	8.03E-06	5.31E-05	Bacteria	Proteobacteria	Alphaproteobacteria	Sphingomonadales	Sphingomonadaceae	Sphingomonas	0.00E+00	Control	Otu0263	D21_BBvsControl
Otu02731	3.722615308	1.705070205	0.701400771	2.43095	0.015059293	0.040337391	Bacteria	Proteobacteria	Deltaproteobacteria	Desulfovibrionales	Desulfovibrionaceae	Desulfovibrio	4.00E-02	BB	Otu0273	D21_BBvsControl
Otu0274	4.038976799	1.543976946	0.523369305	2.950071644	0.003177002	0.010997316	Bacteria	Firmicutes	Clostridia	Clostridiales	Ruminococcaceae	uncultured	1.10E-02	BB	Otu0274	D21_BBvsControl
Otu02755	4.228417125	5.324617381	1.005117487	5.297507456	1.17E-07	1.02E-06	Bacteria	Proteobacteria	Gammaproteobacteria	Pseudomonadales	Pseudomonadaceae	Pseudomonas	0.00E+00	BB	Otu0275	D21_BBvsControl
Otu0280	2.942909728	4.811614232	0.820071966	5.8673073	4.43E-09	4.98E-08	Bacteria	Firmicutes	Bacilli	Lactobacillales	Aerococcaceae	Facklamia	0.00E+00	BB	Otu0280	D21_BBvsControl
Otu0296	2.258217305	4.413359701	0.984731295	4.481790845	7.40E-06	5.05E-05	Bacteria	Firmicutes	Bacilli	Lactobacillales	Carnobacteriaceae	uncultured	0.00E+00	BB	Otu0296	D21_BBvsControl
Otu02971	7.232277093	1.149615431	0.352485707	3.26145262	0.00110843	0.004534485	Bacteria	Firmicutes	Clostridia	Clostridiales	Clostridiales_unclassified	Clostridiales_unclassified	5.00E-03	BB	Otu0297	D21_BBvsControl
Otu0298	1.273917505	-2.290861086	0.924994316	-2.476621799	0.013263236	0.036878854	Bacteria	Proteobacteria	Gammaproteobacteria	Gammaproteobacteria_unclassified	Gammaproteobacteria_unclassified	Gammaproteobacteria_unclassified	3.70E-02	Control	Otu0298	D21_BBvsControl
Otu0325	13.31858754	0.927923205	0.370472358	2.504702943	0.012255427	0.035811314	Bacteria	Tenericutes	Mollicutes	Mollicutes_RF39	Mollicutes_RF39_fa	Mollicutes_RF39_ge	3.60E-02	BB	Otu0325	D21_BBvsControl
Otu0327	11.3503571	2.307282552	0.522552548	4.415407714	1.01E-05	6.48E-05	Bacteria	Firmicutes	Clostridia	Clostridiales	Clostridiales_vadinBB60_group	Clostridiales_vadinBB60_group_ge	0.00E+00	BB	Otu0327	D21_BBvsControl
Otu03481	2.403131845	2.86354666	0.833482127	3.43564255	0.00059115	0.002557862	Bacteria	Firmicutes	Clostridia	Clostridiales	Ruminococcaceae	Ruminococcaceae_UCG-009	3.00E-03	BB	Otu0348	D21_BBvsControl
Otu0362	8.819865552	1.704804009	0.688456985	2.476268009	0.013276388	0.036878854	Bacteria	Cyanobacteria	Melainabacteria	Gastranaerophilales	Gastranaerophilales_fa	Gastranaerophilales_ge	3.70E-02	BB	Otu0362	D21_BBvsControl
Otu0363	2.244133785	4.410466455	0.930605924	4.739349214	2.14E-06	1.56E-05	Bacteria	Firmicutes	Bacilli	Lactobacillales	Aerococcaceae	Aerosphaera	0.00E+00	BB	Otu0363	D21_BBvsControl
Otu0374	2.702660694	-2.485842626	0.995131167	-2.498004996	0.012489443	0.03602724	Bacteria	Firmicutes	Clostridia	Clostridiales	Family_XIII	Family_XIII_unclassified	3.60E-02	Control	Otu0374	D21_BBvsControl
Otu03872	3.314391497	3.177257364	0.881508162	3.604342534	0.000312944	0.001408249	Bacteria	Proteobacteria	Gammaproteobacteria	Xanthomonadales	Xanthomonadaceae	Stenotrophomonas	1.00E-03	BB	Otu0387	D21_BBvsControl
Otu04081	3.946254983	5.230013277	0.924141924	5.659318271	1.52E-08	1.49E-07	Bacteria	Proteobacteria	Alphaproteobacteria	Rhizobiales	Rhizobiaceae	Pseudochrobactrum	0.00E+00	BB	Otu0408	D21_BBvsControl
Otu0415	1.2632847	3.585990754	1.171330351	3.061468314	0.002202543	0.008259536	Bacteria	Actinobacteria	Actinobacteria	Micrococcales	Beutenbergiaceae	Beutenbergiaceae_unclassified	8.00E-03	BB	Otu0415	D21_BBvsControl
Otu0427	1.309517997	2.158208259	0.878953546	2.455429264	0.014071644	0.038146024	Bacteria	Firmicutes	Clostridia	Clostridiales	Ruminococcaceae	Ruminococcaceae_UCG-004	3.80E-02	BB	Otu0427	D21_BBvsControl
Otu04292	3.075798657	-2.477140466	0.617777312	-4.009762769	6.08E-05	0.000310806	Bacteria	Firmicutes	Clostridia	Clostridiales	Lachnospiraceae	Anaerostipes	0.00E+00	Control	Otu0429	D21_BBvsControl
Otu04671	3.211626959	4.9330275	0.942077762	5.236327295	1.64E-07	1.32E-06	Bacteria	Firmicutes	Bacilli	Bacillales	Paenibacillaceae	Saccharibacillus	0.00E+00	BB	Otu0467	D21_BBvsControl
Otu04941	1.708867188	3.687858321	0.918451475	4.015300125	5.94E-05	0.000310658	Bacteria	Proteobacteria	Gammaproteobacteria	Pseudomonadales	Moraxellaceae	Psychrobacter	0.00E+00	BB	Otu0494	D21_BBvsControl
Otu0496	3.504492652	5.040913109	0.869643601	5.796527567	6.77E-09	6.92E-08	Bacteria	Tenericutes	Mollicutes	Anaeroplasmatales	Anaeroplasmataceae	Anaeroplasma	0.00E+00	BB	Otu0496	D21_BBvsControl
Otu05591	1.207526441	2.850168552	1.08541284	2.625884315	0.008642418	0.027007558	Bacteria	Firmicutes	Bacilli	Lactobacillales	Aerococcaceae	Ignavigranum	2.70E-02	BB	Otu0559	D21_BBvsControl
Otu0623	1.124729454	3.397408333	1.13971094	2.980938598	0.002873664	0.010102725	Bacteria	Spirochaetes	Spirochaetia	Spirochaetales	Spirochaetaceae	Sphaerochaeta	1.00E-02	BB	Otu0623	D21_BBvsControl
Otu06861	1.217576892	3.546547338	0.849378909	4.17545962	2.97E-05	0.000160089	Bacteria	Actinobacteria	Actinobacteria	Micrococcales	Microbacteriaceae	Leucobacter	0.00E+00	BB	Otu0686	D21_BBvsControl
Otu0777	1.036160966	2.98303779	0.994182864	3.00049206	0.002695438	0.009626564	Bacteria	Proteobacteria	Gammaproteobacteria	Betaproteobacteriales	Burkholderiaceae	Parasutterella	1.00E-02	BB	Otu0777	D21_BBvsControl
Otu0002	265.706804	3.405341656	0.665889859	5.113971343	3.15E-07	2.51E-06	Bacteria	Proteobacteria	Gammaproteobacteria	Pasteurellales	Pasteurellaceae	Actinobacillus	0.00E+00	BB	Otu0002	D36_BBvsControl
Otu00092	789.7616713	1.772564653	0.289881606	6.114788291	9.67E-10	1.10E-08	Bacteria	Bacteroidetes	Bacteroidia	Bacteroidales	Prevotellaceae	Prevotella_9	0.00E+00	BB	Otu0009	D36_BBvsControl
Otu00125	678.1034875	2.107573507	0.220728534	9.548260346	1.32E-21	6.24E-20	Bacteria	Firmicutes	Bacilli	Lactobacillales	Lactobacillaceae	Lactobacillus	0.00E+00	BB	Otu0012	D36_BBvsControl
Otu00155	327.4372557	1.535703041	0.264170816	5.813295597	6.13E-09	6.00E-08	Bacteria	Bacteroidetes	Bacteroidia	Flavobacteriales	Weeksellaceae	Empedobacter	0.00E+00	BB	Otu0015	D36_BBvsControl
Otu00181	856.3258844	-0.749810613	0.1752717	-4.277990199	1.89E-05	0.000105018	Bacteria	Bacteroidetes	Bacteroidia	Bacteroidales	Prevotellaceae	Prevotellaceae_NK3B31_group	0.00E+00	Control	Otu0018	D36_BBvsControl
Otu00204	565.8921466	2.442654658	0.263448668	9.271842903	1.83E-20	7.42E-19	Bacteria	Firmicutes	Negativicutes	Selenomonadales	Veillonellaceae	Megasphaera	0.00E+00	BB	Otu0020	D36_BBvsControl
Otu00225	97.40550221	0.457145307	0.184173831	2.482140404	0.013059581	0.042146828	Bacteria	Firmicutes	Clostridia	Clostridiales	Peptostreptococcaceae	Terrisporobacter	4.20E-02	BB	Otu0022	D36_BBvsControl
Otu00251	144.2575109	0.977216107	0.272505234	3.586045281	0.000335731	0.001489805	Bacteria	Firmicutes	Bacilli	Bacillales	Staphylococcaceae	Staphylococcus	1.00E-03	BB	Otu0025	D36_BBvsControl
Otu00266	202.1034078	-0.76661476	0.236293606	-3.244331373	0.001177267	0.004643664	Bacteria	Firmicutes	Bacilli	Lactobacillales	Aerococcaceae	Aerococcus	5.00E-03	Control	Otu0026	D36_BBvsControl
Otu00272	171.1628189	3.096863748	0.68878487	4.496126268	6.92E-06	4.37E-05	Bacteria	Proteobacteria	Gammaproteobacteria	Pseudomonadales	Moraxellaceae	Enhydrobacter	0.00E+00	BB	Otu0027	D36_BBvsControl
Otu00304	69.29683246	1.404039537	0.316139635	4.441200598	8.95E-06	5.29E-05	Bacteria	Firmicutes	Bacilli	Lactobacillales	Streptococcaceae	Lactococcus	0.00E+00	BB	Otu0030	D36_BBvsControl
Otu00326	10.23067294	6.764124947	1.090813243	6.200992692	5.61E-10	7.35E-09	Bacteria	Proteobacteria	Gammaproteobacteria	Betaproteobacteriales	Burkholderiaceae	Bordetella	0.00E+00	BB	Otu0032	D36_BBvsControl
Otu00373	35.60066428	1.47092863	0.60224789	2.442397318	0.014590079	0.046557107	Bacteria	Proteobacteria	Gammaproteobacteria	Enterobacteriales	Enterobacteriaceae	Escherichia-Shigella	4.70E-02	BB	Otu0037	D36_BBvsControl
Otu00386	10.381652	-2.549502494	0.412816265	-6.175877044	6.58E-10	8.12E-09	Bacteria	Firmicutes	Negativicutes	Selenomonadales	Veillonellaceae	uncultured	0.00E+00	Control	Otu0038	D36_BBvsControl
Otu00402	45.06042889	-1.088520883	0.247958157	-4.389937792	1.13E-05	6.57E-05	Bacteria	Firmicutes	Clostridia	Clostridiales	Ruminococcaceae	Ruminococcaceae_UCG-002	0.00E+00	Control	Otu0040	D36_BBvsControl
Otu00423	27.2019033	1.44365435	0.249919944	5.776467166	7.63E-09	7.22E-08	Bacteria	Actinobacteria	Coriobacteriia	Coriobacteriales	Coriobacteriaceae	Collinsella	0.00E+00	BB	Otu0042	D36_BBvsControl
Otu00444	13.61643219	2.410864807	0.38893821	6.198580499	5.70E-10	7.35E-09	Bacteria	Firmicutes	Clostridia	Clostridiales	Lachnospiraceae	Agathobacter	0.00E+00	BB	Otu0044	D36_BBvsControl
Otu00454	99.32045536	3.805227492	0.341467096	11.14376037	7.68E-29	7.27E-27	Bacteria	Bacteroidetes	Bacteroidia	Bacteroidales	Prevotellaceae	uncultured	0.00E+00	BB	Otu0045	D36_BBvsControl
Otu00474	55.19536443	-1.24262235	0.28934417	-4.294616865	1.75E-05	9.94E-05	Bacteria	Firmicutes	Negativicutes	Selenomonadales	Veillonellaceae	Veillonellaceae_unclassified	0.00E+00	Control	Otu0047	D36_BBvsControl
Otu00495	119.1387694	1.183393148	0.242075578	4.888527621	1.02E-06	7.40E-06	Bacteria	Actinobacteria	Actinobacteria	Corynebacteriales	Corynebacteriaceae	Corynebacterium_1	0.00E+00	BB	Otu0049	D36_BBvsControl
Otu00504	126.9214284	-3.02767132	0.13574241	-22.30453489	3.34E-110	9.48E-108	Bacteria	Firmicutes	Clostridia	Clostridiales	Ruminococcaceae	Ruminococcaceae_UCG-005	0.00E+00	Control	Otu0050	D36_BBvsControl
Otu00575	208.6577766	1.004096669	0.248073731	4.047573541	5.18E-05	0.000267225	Bacteria	Bacteroidetes	Bacteroidia	Bacteroidales	Prevotellaceae	Alloprevotella	0.00E+00	BB	Otu0057	D36_BBvsControl
Otu00603	117.7835672	-1.700176609	0.225039652	-7.555009064	4.19E-14	1.19E-12	Bacteria	Spirochaetes	Spirochaetia	Spirochaetales	Spirochaetaceae	Treponema_2	0.00E+00	Control	Otu0060	D36_BBvsControl
Otu00632	107.033333	1.374166011	0.303381398	4.529499899	5.91E-06	3.82E-05	Bacteria	Firmicutes	Negativicutes	Selenomonadales	Veillonellaceae	Anaerovibrio	0.00E+00	BB	Otu0063	D36_BBvsControl
Otu00653	28.9747698	0.877172003	0.215775924	4.065198677	4.80E-05	0.0002524	Bacteria	Firmicutes	Clostridia	Clostridiales	Ruminococcaceae	Subdoligranulum	0.00E+00	BB	Otu0065	D36_BBvsControl
Otu00665	41.7600005	-2.707781369	0.376637147	-7.189363522	6.51E-13	1.32E-11	Bacteria	Bacteroidetes	Bacteroidia	Bacteroidales	Prevotellaceae	Prevotella_1	0.00E+00	Control	Otu0066	D36_BBvsControl
Otu00703	19.18767214	2.959710402	0.441340135	6.706189102	2.00E-11	3.15E-10	Bacteria	Bacteroidetes	Bacteroidia	Bacteroidales	Prevotellaceae	Prevotella_2	0.00E+00	BB	Otu0070	D36_BBvsControl
Otu00711	22.74757416	3.693374475	0.366983001	10.06415683	7.96E-24	4.52E-22	Bacteria	Firmicutes	Negativicutes	Selenomonadales	Veillonellaceae	Veillonella	0.00E+00	BB	Otu0071	D36_BBvsControl
Otu00822	49.6003572	-1.767803769	0.243342339	-7.264678144	3.74E-13	8.17E-12	Bacteria	Bacteroidetes	Bacteroidia	Bacteroidales	Prevotellaceae	Prevotellaceae_UCG-001	0.00E+00	Control	Otu0082	D36_BBvsControl
Otu00842	37.33858735	2.27984635	0.326838429	6.975453768	3.05E-12	5.41E-11	Bacteria	Firmicutes	Clostridia	Clostridiales	Lachnospiraceae	Coprococcus_3	0.00E+00	BB	Otu0084	D36_BBvsControl
Otu00853	54.38695536	-7.913972552	0.617864139	-12.80859667	1.47E-37	2.08E-35	Bacteria	Firmicutes	Clostridia	Clostridiales	Lachnospiraceae	Lachnospiraceae_AC2044_group	0.00E+00	Control	Otu0085	D36_BBvsControl
Otu00893	62.67624453	3.676952346	0.822003211	4.473160564	7.71E-06	4.66E-05	Bacteria	Proteobacteria	Gammaproteobacteria	Betaproteobacteriales	Burkholderiaceae	Massilia	0.00E+00	BB	Otu0089	D36_BBvsControl
Otu00945	20.65380209	1.133794586	0.380592246	2.979027023	0.002891653	0.010265367	Bacteria	Firmicutes	Negativicutes	Selenomonadales	Acidaminococcaceae	Succiniclasticum	1.00E-02	BB	Otu0094	D36_BBvsControl
Otu00962	62.01677148	-0.930959527	0.226845008	-4.103945404	4.06E-05	0.000221828	Bacteria	Bacteroidetes	Bacteroidia	Bacteroidales	Muribaculaceae	Muribaculaceae_ge	0.00E+00	Control	Otu0096	D36_BBvsControl
Otu00992	3.836144128	5.377418301	0.749141215	7.178110339	7.07E-13	1.34E-11	Bacteria	Firmicutes	Bacilli	Bacillales	Planococcaceae	Kurthia	0.00E+00	BB	Otu0099	D36_BBvsControl
Otu01013	49.74227968	-1.035831903	0.283257175	-3.656860248	0.000255323	0.001184782	Bacteria	Bacteroidetes	Bacteroidia	Bacteroidales	Rikenellaceae	Rikenellaceae_RC9_gut_group	1.00E-03	Control	Otu0101	D36_BBvsControl
Otu01021	26.26813508	-1.049450876	0.321227261	-3.267004404	0.00108692	0.004409789	Bacteria	Bacteroidetes	Bacteroidia	Bacteroidales	Tannerellaceae	Parabacteroides	4.00E-03	Control	Otu0102	D36_BBvsControl
Otu01073	63.37126482	-1.186719471	0.181903757	-6.523886542	6.85E-11	1.01E-09	Bacteria	Firmicutes	Clostridia	Clostridiales	Christensenellaceae	Christensenellaceae_R-7_group	0.00E+00	Control	Otu0107	D36_BBvsControl
Otu01113	4.026966577	3.152970063	0.8675651	3.634274897	0.000278764	0.001256648	Bacteria	Firmicutes	Erysipelotrichia	Erysipelotrichales	Erysipelotrichaceae	Catenibacterium	1.00E-03	BB	Otu0111	D36_BBvsControl
Otu01154	42.27405056	-0.554718404	0.180446113	-3.074149924	0.002111033	0.007686326	Bacteria	Firmicutes	Clostridia	Clostridiales	Ruminococcaceae	Ruminococcaceae_NK4A214_group	8.00E-03	Control	Otu0115	D36_BBvsControl
Otu01213	15.62813217	2.822942768	0.411052986	6.867588522	6.53E-12	1.09E-10	Bacteria	Firmicutes	Clostridia	Clostridiales	Lachnospiraceae	Coprococcus_1	0.00E+00	BB	Otu0121	D36_BBvsControl
Otu01432	48.91878027	-0.630195135	0.18643104	-3.380312282	0.000724035	0.003023911	Bacteria	Bacteroidetes	Bacteroidia	Bacteroidales	Bacteroidales_unclassified	Bacteroidales_unclassified	3.00E-03	Control	Otu0143	D36_BBvsControl
Otu01501	3.600901143	4.412515281	0.767691071	5.747774659	9.04E-09	8.28E-08	Bacteria	Firmicutes	Clostridia	Clostridiales	Family_XIII	Family_XIII_ge	0.00E+00	BB	Otu0150	D36_BBvsControl
Otu01552	18.29317011	2.957059096	0.453620594	6.518793753	7.09E-11	1.01E-09	Bacteria	Epsilonbacteraeota	Campylobacteria	Campylobacterales	Campylobacteraceae	Campylobacter	0.00E+00	BB	Otu0155	D36_BBvsControl
Otu01564	23.97378032	-3.548229884	0.328512464	-10.80089882	3.41E-27	2.42E-25	Bacteria	Bacteria_unclassified	Bacteria_unclassified	Bacteria_unclassified	Bacteria_unclassified	Bacteria_unclassified	0.00E+00	Control	Otu0156	D36_BBvsControl
Otu0163	14.54265986	1.030892048	0.334309302	3.083647511	0.002044797	0.007541849	Bacteria	Firmicutes	Clostridia	Clostridiales	Ruminococcaceae	Ruminococcaceae_UCG-008	8.00E-03	BB	Otu0163	D36_BBvsControl
Otu01883	8.605083719	-1.223776658	0.391586798	-3.125173435	0.001777003	0.006640378	Bacteria	Bacteroidetes	Bacteroidia	Bacteroidales	Rikenellaceae	dgA-11_gut_group	7.00E-03	Control	Otu0188	D36_BBvsControl
Otu01911	96.81750002	3.008848973	0.823543481	3.653539905	0.00025865	0.001184782	Bacteria	Deinococcus-Thermus	Deinococci	Deinococcales	Deinococcaceae	Deinococcus	1.00E-03	BB	Otu0191	D36_BBvsControl
Otu01954	6.880192027	3.303009101	0.537630515	6.143641426	8.07E-10	9.54E-09	Bacteria	Firmicutes	Clostridia	Clostridiales	Ruminococcaceae	Fournierella	0.00E+00	BB	Otu0195	D36_BBvsControl
Otu01983	16.96572431	2.769259047	0.465875024	5.944210148	2.78E-09	3.03E-08	Bacteria	Actinobacteria	Actinobacteria	Micrococcales	Micrococcaceae	Kocuria	0.00E+00	BB	Otu0198	D36_BBvsControl
Otu02004	7.161710695	-1.126295042	0.356059196	-3.163224135	0.001560322	0.005988261	Bacteria	Actinobacteria	Coriobacteriia	Coriobacteriales	Eggerthellaceae	Enterorhabdus	6.00E-03	Control	Otu0200	D36_BBvsControl
Otu02161	26.38185578	4.63250605	0.906117185	5.112480071	3.18E-07	2.51E-06	Bacteria	Proteobacteria	Alphaproteobacteria	Caulobacterales	Caulobacteraceae	Brevundimonas	0.00E+00	BB	Otu0216	D36_BBvsControl
Otu02211	9.775053239	-2.549076001	0.625078597	-4.078008769	4.54E-05	0.000243399	Bacteria	Bacteroidetes	Bacteroidia	Bacteroidales	Bacteroidales_RF16_group	Bacteroidales_RF16_group_ge	0.00E+00	Control	Otu0221	D36_BBvsControl
Otu02222	16.43262823	-1.599437706	0.419200562	-3.815447425	0.000135936	0.000654338	Bacteria	Firmicutes	Clostridia	Clostridiales	Lachnospiraceae	Roseburia	1.00E-03	Control	Otu0222	D36_BBvsControl
Otu02242	22.69205478	6.607315498	0.738614124	8.945558022	3.70E-19	1.31E-17	Bacteria	Actinobacteria	Actinobacteria	Micrococcales	Micrococcaceae	Micrococcaceae_unclassified	0.00E+00	BB	Otu0224	D36_BBvsControl
Otu0231	7.194690389	1.47579392	0.455547535	3.239604664	0.001196955	0.004656648	Bacteria	Planctomycetes	Planctomycetacia	Pirellulales	Pirellulaceae	p-1088-a5_gut_group	5.00E-03	BB	Otu0231	D36_BBvsControl
Otu0241	19.7120947	-0.864971697	0.342000712	-2.529151746	0.011433858	0.037324318	Bacteria	Firmicutes	Clostridia	Clostridiales	Ruminococcaceae	Ruminococcaceae_UCG-010	3.70E-02	Control	Otu0241	D36_BBvsControl
Otu0253	6.284935465	5.236302501	0.696238586	7.520845022	5.44E-14	1.29E-12	Bacteria	Firmicutes	Clostridia	Clostridiales	Family_XI	Gallicola	0.00E+00	BB	Otu0253	D36_BBvsControl
Otu02801	11.33278269	5.39536363	0.649165759	8.311226461	9.47E-17	2.99E-15	Bacteria	Firmicutes	Bacilli	Lactobacillales	Aerococcaceae	Facklamia	0.00E+00	BB	Otu0280	D36_BBvsControl
Otu02961	6.295070567	3.291892221	0.666588604	4.938416587	7.88E-07	6.05E-06	Bacteria	Firmicutes	Bacilli	Lactobacillales	Carnobacteriaceae	uncultured	0.00E+00	BB	Otu0296	D36_BBvsControl
Otu02981	1.113466121	-2.965501291	0.990478414	-2.994009004	0.002753378	0.00989822	Bacteria	Proteobacteria	Gammaproteobacteria	Gammaproteobacteria_unclassified	Gammaproteobacteria_unclassified	Gammaproteobacteria_unclassified	1.00E-02	Control	Otu0298	D36_BBvsControl
Otu03271	7.149586623	-1.519224017	0.439304267	-3.458250078	0.000543696	0.002339542	Bacteria	Firmicutes	Clostridia	Clostridiales	Clostridiales_vadinBB60_group	Clostridiales_vadinBB60_group_ge	2.00E-03	Control	Otu0327	D36_BBvsControl
Otu03301	8.420829629	2.74883741	0.845265225	3.252041286	0.001145794	0.004583175	Bacteria	Firmicutes	Negativicutes	Selenomonadales	Acidaminococcaceae	Acidaminococcus	5.00E-03	BB	Otu0330	D36_BBvsControl
Otu03631	5.785182551	-3.311678613	0.643813777	-5.143845521	2.69E-07	2.25E-06	Bacteria	Firmicutes	Bacilli	Lactobacillales	Aerococcaceae	Aerosphaera	0.00E+00	Control	Otu0363	D36_BBvsControl
Otu0365	6.205343502	3.981099432	0.698181159	5.702100924	1.18E-08	1.05E-07	Bacteria	Firmicutes	Negativicutes	Selenomonadales	Veillonellaceae	Allisonella	0.00E+00	BB	Otu0365	D36_BBvsControl
Otu0372	5.266629488	1.86249322	0.592420349	3.143871108	0.001667289	0.006313466	Bacteria	Firmicutes	Clostridia	Clostridiales	Lachnospiraceae	Lachnospiraceae_UCG-004	6.00E-03	BB	Otu0372	D36_BBvsControl
Otu03741	8.927619228	-1.701049223	0.431465646	-3.942490529	8.06E-05	0.000401784	Bacteria	Firmicutes	Clostridia	Clostridiales	Family_XIII	Family_XIII_unclassified	0.00E+00	Control	Otu0374	D36_BBvsControl
Otu0378	9.132294432	0.906622219	0.322731179	2.809217947	0.004966201	0.016992785	Bacteria	Firmicutes	Clostridia	Clostridiales	Lachnospiraceae	Acetitomaculum	1.70E-02	BB	Otu0378	D36_BBvsControl
Otu03851	3.669011624	1.664370044	0.637020869	2.612740218	0.008981955	0.029661339	Bacteria	Firmicutes	Erysipelotrichia	Erysipelotrichales	Erysipelotrichaceae	uncultured	3.00E-02	BB	Otu0385	D36_BBvsControl
Otu03873	3.760250163	3.97671206	0.817685966	4.863373257	1.15E-06	8.19E-06	Bacteria	Proteobacteria	Gammaproteobacteria	Xanthomonadales	Xanthomonadaceae	Stenotrophomonas	0.00E+00	BB	Otu0387	D36_BBvsControl
Otu0396	5.245858077	-2.72891871	0.601648407	-4.535736617	5.74E-06	3.79E-05	Bacteria	Firmicutes	Clostridia	Clostridiales	Lachnospiraceae	Cellulosilyticum	0.00E+00	Control	Otu0396	D36_BBvsControl
Otu04082	1.850031587	4.313986278	1.271089904	3.393926948	0.000688981	0.002920455	Bacteria	Proteobacteria	Alphaproteobacteria	Rhizobiales	Rhizobiaceae	Pseudochrobactrum	3.00E-03	BB	Otu0408	D36_BBvsControl
Otu04151	10.39317138	6.486421936	1.094416776	5.926829778	3.09E-09	3.25E-08	Bacteria	Actinobacteria	Actinobacteria	Micrococcales	Beutenbergiaceae	Beutenbergiaceae_unclassified	0.00E+00	BB	Otu0415	D36_BBvsControl
Otu0460	8.010546613	1.674247996	0.594091428	2.818165551	0.00482989	0.016727912	Bacteria	Actinobacteria	Actinobacteria	Micrococcales	Micrococcales_unclassified	Micrococcales_unclassified	1.70E-02	BB	Otu0460	D36_BBvsControl
Otu04672	2.118422954	4.522997523	0.993682835	4.551751688	5.32E-06	3.60E-05	Bacteria	Firmicutes	Bacilli	Bacillales	Paenibacillaceae	Saccharibacillus	0.00E+00	BB	Otu0467	D36_BBvsControl
Otu0469	5.828457923	5.486506586	1.497859412	3.662898228	0.000249378	0.001180387	Bacteria	Tenericutes	Mollicutes	Mycoplasmatales	Mycoplasmataceae	Mycoplasma	1.00E-03	BB	Otu0469	D36_BBvsControl
Otu0477	3.157984622	-2.913408015	0.762836428	-3.819177883	0.000133897	0.000654338	Bacteria	Fibrobacteres	Fibrobacteria	Fibrobacterales	Fibrobacteraceae	Fibrobacter	1.00E-03	Control	Otu0477	D36_BBvsControl
Otu0482	6.417343427	5.828162267	0.993465807	5.866495076	4.45E-09	4.51E-08	Bacteria	Bacteroidetes	Bacteroidia	Sphingobacteriales	Sphingobacteriaceae	Sphingobacteriaceae_unclassified	0.00E+00	BB	Otu0482	D36_BBvsControl
Otu0514	5.143117003	-5.271002641	1.097975802	-4.800654652	1.58E-06	1.10E-05	Bacteria	Firmicutes	Clostridia	Clostridiales	Lachnospiraceae	Lachnoclostridium_12	0.00E+00	Control	Otu0514	D36_BBvsControl
Otu0542	1.445812567	3.950480035	1.177766572	3.354213075	0.00079591	0.003275921	Bacteria	Firmicutes	Clostridia	Clostridiales	Lachnospiraceae	Tyzzerella	3.00E-03	BB	Otu0542	D36_BBvsControl
Otu05592	4.588641167	3.239380851	0.622128556	5.206931623	1.92E-07	1.65E-06	Bacteria	Firmicutes	Bacilli	Lactobacillales	Aerococcaceae	Ignavigranum	0.00E+00	BB	Otu0559	D36_BBvsControl
Otu0591	5.733343023	-6.06799216	0.805825018	-7.530161048	5.07E-14	1.29E-12	Bacteria	Proteobacteria	Alphaproteobacteria	Alphaproteobacteria_unclassified	Alphaproteobacteria_unclassified	Alphaproteobacteria_unclassified	0.00E+00	Control	Otu0591	D36_BBvsControl
Otu0617	3.263560932	4.485665725	0.999440267	4.488177906	7.18E-06	4.44E-05	Bacteria	Actinobacteria	Actinobacteria	Micrococcales	Microbacteriaceae	Pseudoclavibacter	0.00E+00	BB	Otu0617	D36_BBvsControl
Otu0620	2.596161168	-4.832905506	0.981298878	-4.925008696	8.44E-07	6.30E-06	Bacteria	Bacteroidetes	Bacteroidia	Bacteroidales	Muribaculaceae	CAG-873	0.00E+00	Control	Otu0620	D36_BBvsControl
Otu06521	1.901247016	3.364724144	0.850574564	3.955825021	7.63E-05	0.000386803	Bacteria	Actinobacteria	Actinobacteria	Bifidobacteriales	Bifidobacteriaceae	Bifidobacterium	0.00E+00	BB	Otu0652	D36_BBvsControl
Otu0693	0.918785498	2.955842914	1.042852988	2.834381211	0.004591452	0.016098426	Bacteria	Firmicutes	Clostridia	Clostridiales	Family_XI	Helcococcus	1.60E-02	BB	Otu0693	D36_BBvsControl
Otu0750	0.712570752	-3.086861462	1.134686994	-2.720451965	0.006519274	0.022041356	Bacteria	Actinobacteria	Actinobacteria	Actinomycetales	Actinomycetaceae	Arcanobacterium	2.20E-02	Control	Otu0750	D36_BBvsControl
Otu0813	1.051806907	-3.495858837	0.983159346	-3.555739821	0.000376917	0.001646837	Bacteria	Verrucomicrobia	Verrucomicrobiae	Opitutales	Puniceicoccaceae	Puniceicoccaceae_unclassified	2.00E-03	Control	Otu0813	D36_BBvsControl
Otu0934	0.868701337	3.276373827	1.247107633	2.627178072	0.008609627	0.028766282	Bacteria	Proteobacteria	Gammaproteobacteria	Aeromonadales	Aeromonadaceae	Tolumonas	2.90E-02	BB	Otu0934	D36_BBvsControl
Otu00267	405.3723822	1.998467365	0.641507265	3.115268487	0.001837775	0.011215143	Bacteria	Firmicutes	Bacilli	Lactobacillales	Aerococcaceae	Aerococcus	1.10E-02	BB	Otu0026	D42_BBvsControl
Otu00327	20.9844838	7.783049935	1.852643815	4.201050344	2.66E-05	0.000351287	Bacteria	Proteobacteria	Gammaproteobacteria	Betaproteobacteriales	Burkholderiaceae	Bordetella	0.00E+00	BB	Otu0032	D42_BBvsControl
Otu00344	95.63967195	4.480894341	0.841284812	5.326251319	1.00E-07	2.17E-06	Bacteria	Proteobacteria	Gammaproteobacteria	Pseudomonadales	Moraxellaceae	Acinetobacter	0.00E+00	BB	Otu0034	D42_BBvsControl
Otu00387	14.13650376	5.62013042	0.918178156	6.120958536	9.30E-10	4.22E-08	Bacteria	Firmicutes	Negativicutes	Selenomonadales	Veillonellaceae	uncultured	0.00E+00	BB	Otu0038	D42_BBvsControl
Otu00445	10.98808279	2.939803936	0.66084262	4.448568913	8.64E-06	0.000142658	Bacteria	Firmicutes	Clostridia	Clostridiales	Lachnospiraceae	Agathobacter	0.00E+00	BB	Otu0044	D42_BBvsControl
Otu00475	11.79606016	2.612206148	0.676542635	3.861110907	0.000112873	0.001221077	Bacteria	Firmicutes	Negativicutes	Selenomonadales	Veillonellaceae	Veillonellaceae_unclassified	1.00E-03	BB	Otu0047	D42_BBvsControl
Otu00496	135.6513459	3.548072503	0.640594756	5.538716119	3.05E-08	8.06E-07	Bacteria	Actinobacteria	Actinobacteria	Corynebacteriales	Corynebacteriaceae	Corynebacterium_1	0.00E+00	BB	Otu0049	D42_BBvsControl
Otu00505	188.7065416	-0.944863725	0.28265579	-3.342806902	0.000829356	0.006168334	Bacteria	Firmicutes	Clostridia	Clostridiales	Ruminococcaceae	Ruminococcaceae_UCG-005	6.00E-03	Control	Otu0050	D42_BBvsControl
Otu00524	20.910971	1.15286875	0.391007196	2.948459165	0.003193623	0.018097199	Bacteria	Firmicutes	Clostridia	Clostridiales	Family_XIII	Mogibacterium	1.80E-02	BB	Otu0052	D42_BBvsControl
Otu00654	32.64195513	-0.721830571	0.222735485	-3.240752453	0.001192147	0.007668402	Bacteria	Firmicutes	Clostridia	Clostridiales	Ruminococcaceae	Subdoligranulum	8.00E-03	Control	Otu0065	D42_BBvsControl
Otu00692	132.7840742	1.558631714	0.255531906	6.099558132	1.06E-09	4.22E-08	Bacteria	Firmicutes	Clostridia	Clostridiales	Lachnospiraceae	Lachnospiraceae_XPB1014_group	0.00E+00	BB	Otu0069	D42_BBvsControl
Otu00823	103.0284603	-1.247600886	0.473810417	-2.633122534	0.008460382	0.035325805	Bacteria	Bacteroidetes	Bacteroidia	Bacteroidales	Prevotellaceae	Prevotellaceae_UCG-001	3.50E-02	Control	Otu0082	D42_BBvsControl
Otu00854	120.8801486	-2.373195749	0.534489586	-4.440115977	8.99E-06	0.000142658	Bacteria	Firmicutes	Clostridia	Clostridiales	Lachnospiraceae	Lachnospiraceae_AC2044_group	0.00E+00	Control	Otu0085	D42_BBvsControl
Otu00933	18.22998626	1.33810012	0.487210395	2.746452321	0.006024364	0.027573051	Bacteria	Firmicutes	Clostridia	Clostridiales	Lachnospiraceae	Lachnospiraceae_ge	2.80E-02	BB	Otu0093	D42_BBvsControl
Otu00946	6.841658889	3.747664696	1.014578152	3.693815691	0.000220914	0.002022212	Bacteria	Firmicutes	Negativicutes	Selenomonadales	Acidaminococcaceae	Succiniclasticum	2.00E-03	BB	Otu0094	D42_BBvsControl
Otu00993	132.8280745	10.15003102	0.95493736	10.62900191	2.18E-26	5.20E-24	Bacteria	Firmicutes	Bacilli	Bacillales	Planococcaceae	Kurthia	0.00E+00	BB	Otu0099	D42_BBvsControl
Otu01022	73.34716082	-1.215405967	0.432645597	-2.809241501	0.004965838	0.025146159	Bacteria	Bacteroidetes	Bacteroidia	Bacteroidales	Tannerellaceae	Parabacteroides	2.50E-02	Control	Otu0102	D42_BBvsControl
Otu01141	4.40111878	4.442840857	1.349623169	3.291912111	0.000995087	0.006766592	Bacteria	Firmicutes	Clostridia	Clostridiales	Family_XI	Parvimonas	7.00E-03	BB	Otu0114	D42_BBvsControl
Otu01182	14.08159437	-0.760023275	0.278999803	-2.724099686	0.006447704	0.028953841	Bacteria	Actinobacteria	Coriobacteriia	Coriobacteriales	Atopobiaceae	uncultured	2.90E-02	Control	Otu0118	D42_BBvsControl
Otu01232	84.8141503	1.387609337	0.256836181	5.402701945	6.56E-08	1.56E-06	Bacteria	Firmicutes	Clostridia	Clostridiales	Family_XIII	Family_XIII_AD3011_group	0.00E+00	BB	Otu0123	D42_BBvsControl
Otu01392	15.04377901	2.269247084	0.826078404	2.747011753	0.006014098	0.027573051	Bacteria	Actinobacteria	Actinobacteria	Actinomycetales	Actinomycetaceae	Actinomyces	2.80E-02	BB	Otu0139	D42_BBvsControl
Otu01433	87.07122136	-1.179760449	0.422864899	-2.789922862	0.00527206	0.026140631	Bacteria	Bacteroidetes	Bacteroidia	Bacteroidales	Bacteroidales_unclassified	Bacteroidales_unclassified	2.60E-02	Control	Otu0143	D42_BBvsControl
Otu01502	3.312235304	2.602850698	0.824057417	3.1585793	0.001585402	0.009929621	Bacteria	Firmicutes	Clostridia	Clostridiales	Family_XIII	Family_XIII_ge	1.00E-02	BB	Otu0150	D42_BBvsControl
Otu01521	118.0285392	-1.137039055	0.234235446	-4.854257004	1.21E-06	2.21E-05	Bacteria	Firmicutes	Clostridia	Clostridiales	Ruminococcaceae	Ruminococcaceae_unclassified	0.00E+00	Control	Otu0152	D42_BBvsControl
Otu01565	67.76385774	-1.993774736	0.32662504	-6.104169891	1.03E-09	4.22E-08	Bacteria	Bacteria_unclassified	Bacteria_unclassified	Bacteria_unclassified	Bacteria_unclassified	Bacteria_unclassified	0.00E+00	Control	Otu0156	D42_BBvsControl
Otu0164	12.96238393	4.106876009	1.328375459	3.091653027	0.001990454	0.011843199	Bacteria	Fusobacteria	Fusobacteriia	Fusobacteriales	Leptotrichiaceae	Leptotrichiaceae_unclassified	1.20E-02	BB	Otu0164	D42_BBvsControl
Otu01682	8.401222209	3.530383163	1.284690942	2.748040831	0.005995254	0.027573051	Bacteria	Fusobacteria	Fusobacteriia	Fusobacteriales	Fusobacteriaceae	Fusobacteriaceae_unclassified	2.80E-02	BB	Otu0168	D42_BBvsControl
Otu01884	28.21429374	1.922830711	0.495971073	3.876900923	0.000105795	0.001199015	Bacteria	Bacteroidetes	Bacteroidia	Bacteroidales	Rikenellaceae	dgA-11_gut_group	1.00E-03	BB	Otu0188	D42_BBvsControl
Otu0194	34.16003875	0.628619592	0.218656012	2.874924807	0.004041237	0.021690951	Bacteria	Firmicutes	Clostridia	Clostridiales	Ruminococcaceae	Ruminococcaceae_ge	2.20E-02	BB	Otu0194	D42_BBvsControl
Otu01984	7.781937708	5.073972319	0.867873754	5.846440566	5.02E-09	1.71E-07	Bacteria	Actinobacteria	Actinobacteria	Micrococcales	Micrococcaceae	Kocuria	0.00E+00	BB	Otu0198	D42_BBvsControl
Otu02162	1.249995802	3.798827294	1.27070805	2.989535868	0.002794016	0.016218925	Bacteria	Proteobacteria	Alphaproteobacteria	Caulobacterales	Caulobacteraceae	Brevundimonas	1.60E-02	BB	Otu0216	D42_BBvsControl
Otu02243	1.707505039	4.154913778	1.044840125	3.976602429	6.99E-05	0.000831892	Bacteria	Actinobacteria	Actinobacteria	Micrococcales	Micrococcaceae	Micrococcaceae_unclassified	1.00E-03	BB	Otu0224	D42_BBvsControl
Otu02531	29.82405308	5.231484784	0.820851257	6.373243313	1.85E-10	1.47E-08	Bacteria	Firmicutes	Clostridia	Clostridiales	Family_XI	Gallicola	0.00E+00	BB	Otu0253	D42_BBvsControl
Otu0257	6.31559361	-1.599618446	0.550560719	-2.905435115	0.003667429	0.020298792	Bacteria	Firmicutes	Negativicutes	Selenomonadales	Veillonellaceae	Mitsuokella	2.00E-02	Control	Otu0257	D42_BBvsControl
Otu0265	2.313629996	1.994671905	0.612477841	3.256725012	0.001127056	0.00745109	Bacteria	Actinobacteria	Coriobacteriia	Coriobacteriales	uncultured	uncultured_ge	7.00E-03	BB	Otu0265	D42_BBvsControl
Otu02661	20.83569801	2.921128121	1.017719364	2.870268785	0.00410123	0.021690951	Bacteria	Fusobacteria	Fusobacteriia	Fusobacteriales	Leptotrichiaceae	Leptotrichia	2.20E-02	BB	Otu0266	D42_BBvsControl
Otu02671	17.85650878	1.443468032	0.433541558	3.329480197	0.000870083	0.006275141	Bacteria	Firmicutes	Clostridia	Clostridiales	Ruminococcaceae	Ruminiclostridium_6	6.00E-03	BB	Otu0267	D42_BBvsControl
Otu02802	24.33129125	6.833182749	0.838908514	8.145325309	3.78E-16	4.50E-14	Bacteria	Firmicutes	Bacilli	Lactobacillales	Aerococcaceae	Facklamia	0.00E+00	BB	Otu0280	D42_BBvsControl
Otu0282	2.275315063	-4.019754264	1.495023599	-2.688756395	0.007171874	0.031034653	Bacteria	Actinobacteria	Actinobacteria	Actinomycetales	Actinomycetaceae	Actinotignum	3.10E-02	Control	Otu0282	D42_BBvsControl
Otu02962	17.64799431	5.3177738	0.952401701	5.583540845	2.36E-08	7.01E-07	Bacteria	Firmicutes	Bacilli	Lactobacillales	Carnobacteriaceae	uncultured	0.00E+00	BB	Otu0296	D42_BBvsControl
Otu02972	26.54136198	1.392041076	0.533451501	2.609498845	0.009067495	0.037207998	Bacteria	Firmicutes	Clostridia	Clostridiales	Clostridiales_unclassified	Clostridiales_unclassified	3.70E-02	BB	Otu0297	D42_BBvsControl
Otu0321	3.284596555	3.929928997	1.081600992	3.633436939	0.000279671	0.002377202	Bacteria	Proteobacteria	Alphaproteobacteria	Rhodobacterales	Rhodobacteraceae	Paracoccus	2.00E-03	BB	Otu0321	D42_BBvsControl
Otu03684	4.240945196	4.437418163	1.054924071	4.206386304	2.59E-05	0.000351287	Bacteria	Firmicutes	Clostridia	Clostridiales	Family_XI	Peptoniphilus	0.00E+00	BB	Otu0368	D42_BBvsControl
Otu03874	2.304845843	4.012785163	1.214895477	3.302987983	0.000956605	0.006696234	Bacteria	Proteobacteria	Gammaproteobacteria	Xanthomonadales	Xanthomonadaceae	Stenotrophomonas	7.00E-03	BB	Otu0387	D42_BBvsControl
Otu03961	8.111040061	-2.082733083	0.546917918	-3.808127354	0.000140023	0.001388563	Bacteria	Firmicutes	Clostridia	Clostridiales	Lachnospiraceae	Cellulosilyticum	1.00E-03	Control	Otu0396	D42_BBvsControl
Otu04083	1.267150087	3.762353919	1.335401002	2.817396359	0.004841474	0.025049364	Bacteria	Proteobacteria	Alphaproteobacteria	Rhizobiales	Rhizobiaceae	Pseudochrobactrum	2.50E-02	BB	Otu0408	D42_BBvsControl
Otu04942	2.24568032	4.622994887	1.235351558	3.742250421	0.00018238	0.001736254	Bacteria	Proteobacteria	Gammaproteobacteria	Pseudomonadales	Moraxellaceae	Psychrobacter	2.00E-03	BB	Otu0494	D42_BBvsControl
Otu04961	2.311839414	4.681552241	1.22120194	3.83356109	0.000126301	0.001306945	Bacteria	Tenericutes	Mollicutes	Anaeroplasmatales	Anaeroplasmataceae	Anaeroplasma	1.00E-03	BB	Otu0496	D42_BBvsControl
Otu05593	3.086689278	3.599020442	0.984152716	3.656973541	0.000255211	0.002249635	Bacteria	Firmicutes	Bacilli	Lactobacillales	Aerococcaceae	Ignavigranum	2.00E-03	BB	Otu0559	D42_BBvsControl
Otu05911	3.265491807	-3.507409174	1.030647444	-3.403112474	0.000666228	0.005173345	Bacteria	Proteobacteria	Alphaproteobacteria	Alphaproteobacteria_unclassified	Alphaproteobacteria_unclassified	Alphaproteobacteria_unclassified	5.00E-03	Control	Otu0591	D42_BBvsControl
Otu06091	2.054564849	3.275824081	1.211513464	2.703910586	0.006852873	0.030203402	Bacteria	Bacteroidetes	Bacteroidia	Flavobacteriales	Flavobacteriaceae	Flavobacterium	3.00E-02	BB	Otu0609	D42_BBvsControl
Otu0642	3.232471038	5.14236123	0.981260122	5.240568853	1.60E-07	3.17E-06	Bacteria	Actinobacteria	Actinobacteria	Actinomycetales	Actinomycetaceae	Flaviflexus	0.00E+00	BB	Otu0642	D42_BBvsControl
Otu0682	1.983721912	-1.913090317	0.692750432	-2.761586609	0.005752126	0.027573051	Bacteria	Firmicutes	Clostridia	Clostridiales	Ruminococcaceae	GCA-900066225	2.80E-02	Control	Otu0682	D42_BBvsControl
Otu06862	1.87031868	3.613533448	1.03313649	3.497634128	0.000469405	0.003852355	Bacteria	Actinobacteria	Actinobacteria	Micrococcales	Microbacteriaceae	Leucobacter	4.00E-03	BB	Otu0686	D42_BBvsControl
Otu06931	3.019624781	4.290214107	1.045881432	4.102008101	4.10E-05	0.000513053	Bacteria	Firmicutes	Clostridia	Clostridiales	Family_XI	Helcococcus	1.00E-03	BB	Otu0693	D42_BBvsControl
Otu0706	2.712010767	-2.116792527	0.792577801	-2.670769388	0.007567762	0.032162988	Bacteria	Firmicutes	Clostridia	Clostridiales	Lachnospiraceae	Oribacterium	3.20E-02	Control	Otu0706	D42_BBvsControl
Otu0715	2.035988342	-4.351452985	1.024710556	-4.246519138	2.17E-05	0.000322962	Bacteria	Firmicutes	Clostridia	Clostridiales	Ruminococcaceae	Angelakisella	0.00E+00	Control	Otu0715	D42_BBvsControl
Otu0801	1.086868102	3.622209174	1.065353161	3.400007911	0.000673839	0.005173345	Bacteria	Actinobacteria	Actinobacteria	Corynebacteriales	Dietziaceae	Dietzia	5.00E-03	BB	Otu0801	D42_BBvsControl
